# Supplementary material for: CSF hyperdynamics in rats mimicking the obesity and androgen excess characteristic of patients with idiopathic intracranial hypertension
Source: Fluids Barriers CNS. 2024 Jan 25;21:10. doi: 10.1186/s12987-024-00511-1 (PMC10810013; doi:10.1186/s12987-024-00511-1)
Supplement: Supplementary file 2 — Supplementary Material 2 [file 12987_2024_511_MOESM2_ESM.xlsx]

## Sheet: All genes
Additional file 2 - S1 - All genes transcribed in lean and obese Zucker rat: Table of all the genes transcribed in the choroid plexus of lean and obese Zucker rats. Listed in the table is the Ensembl ID (Rnor_6.0 version 104) together with the Gene (gene symbol). The lean and obese are the mean values, in transcript per million (TPM), of six Zucker rats each. Together with the mean values are sta…
Ensembl ID	Gene	Lean		Obese TT
		Mean (TPM)	SEM	Mean (TPM)	SEM
ENSRNOG00000034234	Mt-co1	16709	418	15116	106
ENSRNOG00000033299	Mt-atp8	16373	404	14308	376
ENSRNOG00000030700	Mt-co3	12947	387	12313	425
ENSRNOG00000030371	Mt-co2	9545	160	8849	218
ENSRNOG00000031979	Mt-atp6	8485	311	8057	244
ENSRNOG00000030644	Mt-nd1	6908	273	5763	231
ENSRNOG00000015550	Ptgds	6344	159	5849	273
ENSRNOG00000004196	LOC108352650	5446	220	5270	189
ENSRNOG00000031766	Mt-cyb	4963	106	5147	136
ENSRNOG00000016460	Clu	4510	75	4506	142
ENSRNOG00000042233	Rpl41	4102	147	4285	163
ENSRNOG00000033615	Mt-nd3	3935	169	3657	242
ENSRNOG00000004089	Enpp2	3931	141	3894	86
ENSRNOG00000016957	Igfbp2	3666	99	3991	117
ENSRNOG00000031033	Mt-nd2	3543	176	2888	143
ENSRNOG00000021177	Cox8a	3268	76	3331	105
ENSRNOG00000000571	Psap	3077	89	2994	69
ENSRNOG00000008414	Bsg	3007	73	2962	58
ENSRNOG00000017560	Mdk	2921	101	2883	50
ENSRNOG00000031053	Mt-nd4l	2780	89	2369	76
ENSRNOG00000030747	LOC685963	2748	100	2718	130
ENSRNOG00000009439	Eef1a1	2608	55	2731	86
ENSRNOG00000016961	Rps27	2415	100	2405	110
ENSRNOG00000029886	Hba-a1	2354	207	2990	250
ENSRNOG00000030625	Tf	2262	111	2431	138
ENSRNOG00000027864	Ppia	2222	74	2179	73
ENSRNOG00000001049	Tpt1	2176	57	2204	70
ENSRNOG00000010807	Cox6c	2090	77	2072	74
ENSRNOG00000013874	Rplp1	2080	72	2158	81
ENSRNOG00000000064	Atp5me	2034	74	1990	56
ENSRNOG00000034180	Rpl37	1971	67	2082	100
ENSRNOG00000029707	Mt-nd4	1905	60	1764	48
ENSRNOG00000027049	Atp5mf	1815	66	1841	77
ENSRNOG00000047746	AABR07000398.1	1745	95	1573	68
ENSRNOG00000060518	AABR07015057.1	1732	101	1721	108
ENSRNOG00000022619	Fth1	1662	37	1833	68
ENSRNOG00000019578	Rps16	1600	55	1741	60
ENSRNOG00000001170	Cox6a1	1585	52	1662	48
ENSRNOG00000049912	Atp5f1e	1530	44	1509	55
ENSRNOG00000009629	Car2	1496	52	1411	71
ENSRNOG00000028884	Atp5mg	1455	68	1430	63
ENSRNOG00000020369	Igf2	1410	40	1373	49
ENSRNOG00000010872	Ckb	1401	40	1327	33
ENSRNOG00000042271	Ubb	1278	38	1178	36
ENSRNOG00000002840	Atp5f1b	1254	30	1269	26
ENSRNOG00000018774	LOC100911847	1240	46	1316	50
ENSRNOG00000062298	Rpl13a	1237	62	1383	63
ENSRNOG00000054689	Cox7b	1237	44	1207	49
ENSRNOG00000013604	Gpx4	1236	44	1165	37
ENSRNOG00000018320	Rps15a	1228	43	1307	65
ENSRNOG00000018630	LOC108351137	1223	32	1294	52
ENSRNOG00000018795	Rpl18a	1200	49	1239	48
ENSRNOG00000002115	Sod1	1154	31	1166	43
ENSRNOG00000016414	Slc22a17	1138	33	1171	37
ENSRNOG00000007650	Cd63	1133	30	1165	47
ENSRNOG00000020206	Ctsd	1132	31	1065	26
ENSRNOG00000005512	Ndufa4	1097	38	1047	39
ENSRNOG00000024603	Rps15	1096	37	1157	46
ENSRNOG00000019902	Folr1	1088	25	1074	22
ENSRNOG00000058105	Hbb	1062	105	1433	131
ENSRNOG00000007235	Atp5mc1	1052	44	1178	51
ENSRNOG00000036826	Glycam1	1050	134	835	100
ENSRNOG00000017359	Itm2c	1050	27	952	18
ENSRNOG00000043114	Tomm7	1040	30	1065	39
ENSRNOG00000020674	Rpl27	1019	40	1096	42
ENSRNOG00000004214	Rpl26	1003	35	1032	38
ENSRNOG00000030237	Cox7c	1000	48	975	35
ENSRNOG00000002934	Atp1b1	976	37	942	22
ENSRNOG00000054140	Myl6	973	35	1031	30
ENSRNOG00000056747	AABR07015055.1	969	61	947	60
ENSRNOG00000059586	AABR07015080.2	969	61	947	60
ENSRNOG00000020982	LOC687780	961	22	1020	37
ENSRNOG00000017817	Cox4i1	961	23	966	24
ENSRNOG00000013484	Gsta1	958	33	983	50
ENSRNOG00000002721	Ndufb4	949	27	950	35
ENSRNOG00000039107	Mfrp	945	23	862	36
ENSRNOG00000004741	Rpl19	942	30	1014	40
ENSRNOG00000021079	Fxyd1	939	25	887	18
ENSRNOG00000004814	Elob	932	26	956	46
ENSRNOG00000029971	Mt-nd5	928	37	872	39
ENSRNOG00000016580	Rps23	913	25	1027	30
ENSRNOG00000019974	Uba52	913	21	942	35
ENSRNOG00000060896	AABR07063424.1	912	69	947	60
ENSRNOG00000020451	Cd81	905	23	927	18
ENSRNOG00000023344	Rpl23a	902	37	927	36
ENSRNOG00000008103	Mdh1	901	35	853	25
ENSRNOG00000014656	Cox8b	897	40	805	62
ENSRNOG00000015277	Serf2	880	16	898	27
ENSRNOG00000004426	Rps27a	874	36	898	20
ENSRNOG00000014272	Rpl35	873	18	939	31
ENSRNOG00000042903	Cox7a2l2	855	35	897	43
ENSRNOG00000061299	LOC100134871	849	68	1144	109
ENSRNOG00000047321	Hba-a2	844	55	1127	85
ENSRNOG00000049388	Prr32	842	42	869	50
ENSRNOG00000006865	Laptm4a	838	18	812	23
ENSRNOG00000012847	Scgb1c1	835	33	666	45
ENSRNOG00000016411	Rps12	830	25	887	29
ENSRNOG00000005770	Sostdc1	825	32	792	46
ENSRNOG00000048199	Rps19l2	820	29	877	27
ENSRNOG00000016387	Rpl34	805	30	836	29
ENSRNOG00000026870	Clic6	801	23	782	33
ENSRNOG00000016660	Cox5b	799	27	850	28
ENSRNOG00000016952	Uqcr11	784	22	844	23
ENSRNOG00000020602	Ndufa13	781	25	796	22
ENSRNOG00000001991	Atp5po	779	24	800	32
ENSRNOG00000000957	Rpl21	774	23	811	21
ENSRNOG00000033473	Rpl36	769	25	837	39
ENSRNOG00000016474	Tspan3	764	20	733	16
ENSRNOG00000051180	LOC100911516	752	45	876	40
ENSRNOG00000026716	LOC100360449	737	28	791	30
ENSRNOG00000020636	Spint2	734	18	765	14
ENSRNOG00000054626	Rps8	733	18	815	29
ENSRNOG00000005695	Mgp	726	21	695	61
ENSRNOG00000047931	Tmsb4x	720	15	749	23
ENSRNOG00000029042	Mt-nd6	718	53	741	72
ENSRNOG00000004107	Rpl23	716	27	760	28
ENSRNOG00000042886	Rps28	714	25	760	37
ENSRNOG00000018233	Gas6	713	23	704	23
ENSRNOG00000001596	Atp5mc3	710	22	753	16
ENSRNOG00000048320	Ndufa11	693	25	698	17
ENSRNOG00000026616	Ndufb2	686	14	694	24
ENSRNOG00000052802	Aldoa	685	17	751	31
ENSRNOG00000011138	Rpl29	685	18	707	21
ENSRNOG00000032825	LOC100362027	684	29	682	28
ENSRNOG00000011648	Aqp1	679	21	645	51
ENSRNOG00000060293	Ndufa3	679	31	698	24
ENSRNOG00000010746	Rpl32	671	18	710	26
ENSRNOG00000017032	Atp5f1a	664	21	663	16
ENSRNOG00000026260	Rpl11	655	19	676	30
ENSRNOG00000028021	Rps13	651	23	693	26
ENSRNOG00000017123	B2m	651	14	596	9
ENSRNOG00000005828	Skp1	648	22	634	24
ENSRNOG00000001611	Rpl24	638	21	683	19
ENSRNOG00000051624	Hspe1	636	32	607	27
ENSRNOG00000009888	Timm8b	634	26	635	32
ENSRNOG00000042821	Cd59	632	13	563	12
ENSRNOG00000027503	Rps25	631	24	633	19
ENSRNOG00000013000	Ldhb	627	18	616	17
ENSRNOG00000008551	Rps7	627	16	662	24
ENSRNOG00000014179	Rps2	627	19	683	17
ENSRNOG00000008289	Slc25a3	626	13	634	14
ENSRNOG00000016271	Itm2b	625	14	603	11
ENSRNOG00000016057	Kcnj13	623	44	613	59
ENSRNOG00000007663	LOC100911372	620	21	643	19
ENSRNOG00000048812	Gpx1	619	20	614	28
ENSRNOG00000010830	Slc25a4	614	22	622	18
ENSRNOG00000033916	AC141489.1	614	28	635	21
ENSRNOG00000056765	Rpl10	611	14	633	18
ENSRNOG00000011989	Vat1l	609	23	611	36
ENSRNOG00000043348	LOC103693375	591	13	669	23
ENSRNOG00000060449	Rps21	585	23	769	38
ENSRNOG00000019106	Rps17	585	26	659	23
ENSRNOG00000008555	Rps20	584	26	615	28
ENSRNOG00000009364	Ndufb9	582	28	598	21
ENSRNOG00000028404	Ppp1r1b	581	19	510	30
ENSRNOG00000028505	Rps18	580	16	652	17
ENSRNOG00000029811	Kcne2	572	20	544	26
ENSRNOG00000001488	Psmb1	568	22	536	22
ENSRNOG00000001148	Rplp0	563	13	598	17
ENSRNOG00000017418	Rps3	559	15	596	17
ENSRNOG00000000622	Hint1	556	15	577	18
ENSRNOG00000017194	Prdx1	554	27	574	25
ENSRNOG00000019007	Rpl14	551	18	570	17
ENSRNOG00000050445	Gde1	551	21	522	23
ENSRNOG00000007407	Ndufa12	547	16	532	19
ENSRNOG00000010189	Rps24	546	23	568	23
ENSRNOG00000020595	Rps11	540	16	574	21
ENSRNOG00000016727	Akr1a1	535	15	554	23
ENSRNOG00000012550	Uqcrh	527	21	554	14
ENSRNOG00000054495	Cldn2	522	14	481	15
ENSRNOG00000037897	Rps19l2	517	23	556	32
ENSRNOG00000062101	Ace	512	17	521	35
ENSRNOG00000003626	Atp5pd	512	18	520	19
ENSRNOG00000009778	Tmem59	511	14	492	10
ENSRNOG00000015335	Rpl13	505	12	554	15
ENSRNOG00000017751	Arl6ip1	504	24	405	17
ENSRNOG00000039980	Slc25a5	502	19	512	15
ENSRNOG00000038202	Calml4	499	17	472	22
ENSRNOG00000019556	Cd9	496	14	425	39
ENSRNOG00000001136	Pebp1	496	9	509	10
ENSRNOG00000011893	Rps3a	493	18	515	19
ENSRNOG00000008605	Ost4	492	16	537	17
ENSRNOG00000020442	Ubl5	492	16	511	19
ENSRNOG00000045555	LOC100910944	488	17	551	21
ENSRNOG00000015320	Atp5mc2	484	15	499	20
ENSRNOG00000018881	Rnasek	482	12	471	12
ENSRNOG00000031022	LOC108348287	482	17	492	20
ENSRNOG00000058909	Rps9	479	10	539	15
ENSRNOG00000021125	Prdx5	477	15	494	18
ENSRNOG00000042869	Atp5md	475	35	458	11
ENSRNOG00000015018	Pdia3	475	12	451	10
ENSRNOG00000010408	Polr2k	475	18	446	22
ENSRNOG00000016220	Rpl12	474	12	501	13
ENSRNOG00000017766	Ca12	474	19	398	15
ENSRNOG00000003201	Rps4x	474	15	505	19
ENSRNOG00000004438	Cntn1	473	19	465	18
ENSRNOG00000003029	Calr	472	12	419	13
ENSRNOG00000003960	Cltrn	469	12	438	14
ENSRNOG00000018645	Rpsa	467	13	502	15
ENSRNOG00000059714	Hsp90aa1	456	14	397	16
ENSRNOG00000010170	Tubb4b	455	21	432	15
ENSRNOG00000025936	Rpl6	454	9	495	11
ENSRNOG00000030449	Gsta4	450	26	469	32
ENSRNOG00000058914	Rbx1	445	24	455	18
ENSRNOG00000046889	Dbi	441	18	427	11
ENSRNOG00000032803	Rpl21	441	16	468	20
ENSRNOG00000021035	Rpl18	440	12	485	13
ENSRNOG00000018294	Hspa5	439	21	378	15
ENSRNOG00000003220	H3f3b	438	9	448	17
ENSRNOG00000023529	Rpl5	438	15	468	15
ENSRNOG00000002632	Naca	437	12	454	16
ENSRNOG00000005203	Sec61g	437	23	430	20
ENSRNOG00000011603	Cab39l	436	16	409	15
ENSRNOG00000017895	Eno1	435	16	465	14
ENSRNOG00000017417	Gabarap	430	13	440	14
ENSRNOG00000030478	AY172581.9	429	7	370	11
ENSRNOG00000013562	Ndfip1	428	14	405	10
ENSRNOG00000006542	Atp6v0c	422	11	422	9
ENSRNOG00000014625	Atp5f1d	419	13	456	12
ENSRNOG00000001092	Kl	413	20	430	21
ENSRNOG00000010378	Slc4a5	412	11	358	19
ENSRNOG00000016896	Rpl3	410	9	439	12
ENSRNOG00000013300	Atp5if1	409	11	429	15
ENSRNOG00000019453	Rps5	408	14	416	14
ENSRNOG00000000505	Rpl10a	406	12	417	14
ENSRNOG00000025715	Dynlrb1	404	13	398	15
ENSRNOG00000012062	Npc2	402	8	399	6
ENSRNOG00000001815	Eif4a2	401	13	394	15
ENSRNOG00000018524	Ezr	401	17	377	14
ENSRNOG00000021259	Prnp	390	11	362	7
ENSRNOG00000009090	Dad1	389	12	395	9
ENSRNOG00000034066	Hspa8	387	10	472	31
ENSRNOG00000030877	Htr2c	384	16	376	26
ENSRNOG00000020644	Nsg2	380	13	332	9
ENSRNOG00000002280	Sh3bgrl	379	13	343	11
ENSRNOG00000049229	Pomp	377	12	390	17
ENSRNOG00000000490	Rps10	374	14	402	14
ENSRNOG00000042696	Micos10	374	11	411	13
ENSRNOG00000020843	LOC100360087	373	12	364	15
ENSRNOG00000021198	Hist1h2bq	372	11	360	9
ENSRNOG00000017571	Ndufa2	371	12	376	18
ENSRNOG00000014475	Slc31a1	371	15	320	17
ENSRNOG00000014635	Clta	365	10	433	27
ENSRNOG00000053468	Tuba1b	362	12	357	13
ENSRNOG00000018566	Ctsl	362	11	348	12
ENSRNOG00000005924	Dstn	362	10	380	24
ENSRNOG00000012840	Sparc	360	10	390	23
ENSRNOG00000014214	Rpl27a	359	13	366	12
ENSRNOG00000001182	Ndufv3	358	15	387	17
ENSRNOG00000008163	Atp6v1g1	358	13	357	10
ENSRNOG00000006532	H3f3a	357	21	325	16
ENSRNOG00000043387	Cpe	356	13	369	12
ENSRNOG00000003217	Lgals3bp	354	12	343	15
ENSRNOG00000019223	Atp5f1c	353	12	345	10
ENSRNOG00000008461	Smdt1	353	16	380	13
ENSRNOG00000003148	Timp2	350	8	334	14
ENSRNOG00000020233	Rabac1	349	8	353	7
ENSRNOG00000032204	Uqcrb	349	22	367	13
ENSRNOG00000018680	Rpl17	349	7	371	11
ENSRNOG00000011222	Dynll1	349	14	407	18
ENSRNOG00000020673	Pbxip1	347	12	327	9
ENSRNOG00000028717	Ndufb7	346	10	337	12
ENSRNOG00000047053	Thyn1	344	18	355	26
ENSRNOG00000012786	Pgrmc1	343	10	318	9
ENSRNOG00000047098	Hbb-bs	342	29	436	37
ENSRNOG00000010452	Cycs	342	17	330	9
ENSRNOG00000038951	Cox17	340	18	323	17
ENSRNOG00000058412	Morf4l1	340	6	339	8
ENSRNOG00000004060	Calm1	339	8	336	7
ENSRNOG00000003163	Sdhc	338	9	337	9
ENSRNOG00000005698	Ndufa5	335	12	347	14
ENSRNOG00000030680	Ddx5	335	14	304	14
ENSRNOG00000000527	Mtch1	333	11	328	8
ENSRNOG00000005975	Rpl30	331	14	336	16
ENSRNOG00000011559	Cnn3	330	10	319	8
ENSRNOG00000014347	Slc4a2	329	10	306	17
ENSRNOG00000046316	Tomm6	327	25	421	29
ENSRNOG00000030019	Atp1a1	327	12	339	17
ENSRNOG00000052025	Tle5	327	8	336	14
ENSRNOG00000004621	Rtn4	326	7	285	8
ENSRNOG00000010331	Ctsb	326	8	331	8
ENSRNOG00000055319	Mrfap1	325	6	340	5
ENSRNOG00000051190	AABR07015507.1	324	22	279	29
ENSRNOG00000029077	Dpm3	324	15	321	9
ENSRNOG00000043866	AY172581.24	318	32	181	10
ENSRNOG00000058249	Pgk1	317	8	329	11
ENSRNOG00000042499	LOC100364435	317	9	343	14
ENSRNOG00000005290	Ywhae	317	7	322	5
ENSRNOG00000007433	Cyb561	317	8	329	13
ENSRNOG00000019834	Hsp90ab1	316	8	322	18
ENSRNOG00000046021	LOC108348172	316	12	328	9
ENSRNOG00000061096	Rn7sl1	314	31	279	50
ENSRNOG00000055579	Tmbim6	313	11	309	14
ENSRNOG00000034254	Actb	313	16	361	30
ENSRNOG00000009378	Rpl4	313	8	329	9
ENSRNOG00000015703	Hypk	312	8	330	11
ENSRNOG00000024539	Ndufb6	312	9	323	10
ENSRNOG00000013536	Cdc42	311	7	294	6
ENSRNOG00000026646	Ndufs5	311	10	299	12
ENSRNOG00000008569	Ndufa6	310	19	330	18
ENSRNOG00000055756	Bcap31	309	10	289	6
ENSRNOG00000028690	LOC100362366	306	19	327	8
ENSRNOG00000024689	Hopx	305	24	274	10
ENSRNOG00000014078	Ndufb8	304	8	330	9
ENSRNOG00000018358	Nt5dc2	303	16	277	9
ENSRNOG00000001551	Atp5pf	302	9	313	8
ENSRNOG00000015290	Tpi1	298	13	333	14
ENSRNOG00000019459	Oaz1	298	8	310	8
ENSRNOG00000002671	Nme2	298	10	311	7
ENSRNOG00000003520	Prdx2	298	11	303	10
ENSRNOG00000051885	LOC100360413	297	1	302	8
ENSRNOG00000010239	Cnbp	297	10	282	10
ENSRNOG00000005825	Lyz2	297	11	309	13
ENSRNOG00000010389	Ndrg2	295	6	248	9
ENSRNOG00000012383	Ndufc2	295	10	297	11
ENSRNOG00000006876	Msx1	295	8	342	22
ENSRNOG00000019551	Psmb6	295	15	296	15
ENSRNOG00000009325	Fuca1	294	10	310	7
ENSRNOG00000029512	LOC100361854	294	18	327	12
ENSRNOG00000018958	Mt3	293	12	257	10
ENSRNOG00000020480	Fads1	292	19	281	16
ENSRNOG00000013961	Ghitm	292	8	280	8
ENSRNOG00000017036	Sec11c	291	12	279	14
ENSRNOG00000011175	Hnrnpa2b1	290	7	295	11
ENSRNOG00000006939	Ndufa7	290	15	303	19
ENSRNOG00000011329	Pkm	288	11	302	12
ENSRNOG00000012457	Cyc1	287	8	293	6
ENSRNOG00000003269	Atp6v0e1	287	8	283	13
ENSRNOG00000060229	Arf1	285	7	287	6
ENSRNOG00000020941	Psenen	284	8	294	8
ENSRNOG00000011104	LOC100360057	284	11	291	9
ENSRNOG00000016478	Eif5a	282	6	296	8
ENSRNOG00000013949	Idh2	282	7	276	9
ENSRNOG00000018281	Uqcrfs1	281	10	280	9
ENSRNOG00000012985	Pfdn5	280	9	283	13
ENSRNOG00000019474	Rsph9	279	10	261	12
ENSRNOG00000042503	Ndufv2	279	10	277	10
ENSRNOG00000021808	Tecr	276	9	263	10
ENSRNOG00000001201	Cstb	276	12	287	13
ENSRNOG00000023385	Rpl37a	276	11	292	14
ENSRNOG00000036827	Ppp1r1a	275	4	248	8
ENSRNOG00000013190	Rnaset2	274	9	255	5
ENSRNOG00000019692	Metrn	274	9	255	9
ENSRNOG00000019908	Lamtor2	273	11	276	13
ENSRNOG00000019655	Atp6v0b	270	9	256	7
ENSRNOG00000022980	Sdhd	270	8	277	7
ENSRNOG00000020266	Eef2	267	7	278	8
ENSRNOG00000038074	LOC498555	265	11	286	6
ENSRNOG00000018584	LOC100359583	265	4	279	9
ENSRNOG00000033765	Eif1	265	15	265	8
ENSRNOG00000012623	Arf4	264	8	276	7
ENSRNOG00000059381	Mrps6	263	15	294	17
ENSRNOG00000008329	Ndufb11	261	7	267	9
ENSRNOG00000029627	LOC100359951	258	10	262	11
ENSRNOG00000003869	Sod3	257	8	247	11
ENSRNOG00000052620	Rack1	257	5	283	10
ENSRNOG00000012415	Mpc1	252	8	241	10
ENSRNOG00000050585	Pgam1	252	7	269	10
ENSRNOG00000043410	Cfap300	249	8	232	9
ENSRNOG00000020660	Cfl1	249	8	270	12
ENSRNOG00000019987	Scand1	249	11	250	9
ENSRNOG00000055257	Selenof	247	8	241	8
ENSRNOG00000025443	Map1lc3a	247	6	259	6
ENSRNOG00000018816	Cox5a	247	7	257	8
ENSRNOG00000016838	Pla2g5	247	6	220	11
ENSRNOG00000003975	Pfn1	246	6	283	12
ENSRNOG00000003343	Canx	246	7	218	5
ENSRNOG00000000610	Cisd1	245	7	251	6
ENSRNOG00000037402	Cops9	244	6	259	8
ENSRNOG00000047737	Rpl7a	244	6	264	8
ENSRNOG00000016272	Edf1	244	9	269	10
ENSRNOG00000031127	Snrpe	244	8	252	10
ENSRNOG00000021153	Fkbp2	243	9	227	6
ENSRNOG00000002332	Mospd1	242	17	200	21
ENSRNOG00000019980	Tomm20	242	10	243	18
ENSRNOG00000015971	Slc12a2	240	10	226	5
ENSRNOG00000025810	Grcc10	239	10	252	12
ENSRNOG00000018676	RGD1562987	239	9	226	7
ENSRNOG00000013009	Ldha	239	9	302	23
ENSRNOG00000049536	Rpl35al1	239	10	263	11
ENSRNOG00000009683	Sdcbp	239	8	256	9
ENSRNOG00000024808	Stk39	238	7	225	5
ENSRNOG00000039850	Pigp	236	7	218	10
ENSRNOG00000002255	Fam162a	234	7	239	8
ENSRNOG00000011763	Serp1	233	7	228	8
ENSRNOG00000019041	Psme1	233	5	249	6
ENSRNOG00000003763	Prdx4	232	10	221	8
ENSRNOG00000014201	Manf	231	9	212	5
ENSRNOG00000048342	Tbca	230	5	245	7
ENSRNOG00000017446	Ndufs8	230	9	229	10
ENSRNOG00000017158	Eif4g2	230	6	224	5
ENSRNOG00000031249	Slco1a2	230	5	217	7
ENSRNOG00000014568	Ndufb10	229	6	225	7
ENSRNOG00000006345	Sec61b	229	9	241	9
ENSRNOG00000005424	Odc1	229	12	242	20
ENSRNOG00000018289	Park7	228	7	222	9
ENSRNOG00000016781	Ppib	227	5	234	5
ENSRNOG00000018454	Apoe	227	8	262	25
ENSRNOG00000002896	Prdx6	227	8	222	8
ENSRNOG00000009080	Atp6v1d	226	9	225	7
ENSRNOG00000050197	Pdia6	226	5	224	6
ENSRNOG00000034221	Cfap126	225	8	225	11
ENSRNOG00000037607	LOC100911575	225	5	234	11
ENSRNOG00000013794	Rbp1	224	7	238	9
ENSRNOG00000013386	Psmb5	224	6	234	8
ENSRNOG00000013508	Rpl31	224	8	235	10
ENSRNOG00000012081	Txn1	224	17	262	9
ENSRNOG00000019895	Nedd8	223	7	230	8
ENSRNOG00000012748	Vamp8	223	12	236	11
ENSRNOG00000026963	Hsp90b1	223	6	185	6
ENSRNOG00000007392	Atp6v1f	223	6	232	7
ENSRNOG00000003147	Sqstm1	222	5	220	10
ENSRNOG00000047786	Ogn	222	9	210	6
ENSRNOG00000005614	Txn2	222	7	212	7
ENSRNOG00000050473	Rps27l	222	15	205	16
ENSRNOG00000051720	Nudc	221	7	225	7
ENSRNOG00000003670	Sumo2	221	17	221	15
ENSRNOG00000012329	Saraf	221	6	205	5
ENSRNOG00000005513	Srsf5	220	7	178	7
ENSRNOG00000005307	Slc4a10	220	9	223	9
ENSRNOG00000034246	Rps27a	220	11	221	9
ENSRNOG00000007336	Churc1	220	11	226	10
ENSRNOG00000017120	Abhd2	219	12	185	13
ENSRNOG00000046299	LOC100911417	219	15	216	18
ENSRNOG00000024128	Aco2	218	8	222	8
ENSRNOG00000022860	Swi5	218	8	217	9
ENSRNOG00000011494	Rpl36a	218	10	228	11
ENSRNOG00000036701	Actg1	216	12	248	28
ENSRNOG00000023162	Ca14	215	10	187	8
ENSRNOG00000046345	Rpn1	215	6	197	4
ENSRNOG00000000164	Lamp2	213	7	209	4
ENSRNOG00000017801	Atf4	213	10	229	19
ENSRNOG00000060098	Ptms	213	9	241	8
ENSRNOG00000016912	Btf3	213	12	212	7
ENSRNOG00000011905	Atp6v1e1	212	4	220	8
ENSRNOG00000020075	Eef1g	212	5	220	6
ENSRNOG00000049920	Psma2	212	9	219	8
ENSRNOG00000010895	Tmem30a	211	6	204	7
ENSRNOG00000038047	Mt1	211	16	151	14
ENSRNOG00000011184	Slc13a4	209	9	194	8
ENSRNOG00000015233	Etfa	208	5	214	7
ENSRNOG00000018075	Spcs1	208	7	207	7
ENSRNOG00000007784	Bloc1s1	208	6	217	11
ENSRNOG00000047225	Tma7	207	8	208	5
ENSRNOG00000018775	Cystm1	205	7	182	11
ENSRNOG00000030963	LOC108351137	205	7	220	10
ENSRNOG00000001889	Comt	205	7	190	9
ENSRNOG00000023383	Ddx3x	204	8	173	7
ENSRNOG00000016770	Calm2	204	7	202	9
ENSRNOG00000056853	Psma7	204	4	210	6
ENSRNOG00000000521	Cdkn1a	204	12	159	13
ENSRNOG00000002050	Igfbp7	204	6	220	7
ENSRNOG00000001053	Tmed2	204	6	200	3
ENSRNOG00000025388	Mrpl33	202	49	254	65
ENSRNOG00000020851	Aplp1	202	7	192	5
ENSRNOG00000042653	Ndufaf8	202	5	206	8
ENSRNOG00000009203	RGD1561795	202	6	207	9
ENSRNOG00000003901	Cfap36	202	6	204	6
ENSRNOG00000016581	Serpinb1a	202	8	229	12
ENSRNOG00000004992	Rab1a	201	5	201	5
ENSRNOG00000029360	Serinc1	201	7	180	3
ENSRNOG00000024845	Mrps21	201	6	212	7
ENSRNOG00000001030	Tsc22d1	201	7	194	9
ENSRNOG00000028585	Tceal8	200	9	185	7
ENSRNOG00000047179	Aplp2	200	6	206	11
ENSRNOG00000004608	Pam16	199	5	192	6
ENSRNOG00000007806	Arf5	199	5	207	4
ENSRNOG00000031085	Ergic3	199	3	191	4
ENSRNOG00000010450	Elovl7	198	9	238	29
ENSRNOG00000038372	Ndufs2	198	5	198	3
ENSRNOG00000001068	Rac1	197	5	194	8
ENSRNOG00000019525	Hspa9	197	8	197	8
ENSRNOG00000060728	Tuba1a	196	7	192	5
ENSRNOG00000016723	Phpt1	196	4	218	6
ENSRNOG00000018237	Gstp1	196	6	199	9
ENSRNOG00000011817	Rpl22l1	195	9	195	9
ENSRNOG00000015182	Ppp2cb	194	8	193	9
ENSRNOG00000003120	Prelp	193	6	187	9
ENSRNOG00000017260	Cdr2	193	6	163	9
ENSRNOG00000017708	AABR07073038.1	192	9	195	9
ENSRNOG00000050519	Rhoa	192	5	198	5
ENSRNOG00000004282	Arl4a	192	15	166	10
ENSRNOG00000002389	Morf4l2	192	6	193	4
ENSRNOG00000006148	RGD1310352	191	6	180	6
ENSRNOG00000047796	Pcbd2	191	9	214	12
ENSRNOG00000003256	Ccng1	190	6	167	11
ENSRNOG00000004312	Tmbim4	190	6	180	7
ENSRNOG00000001420	Fis1	190	6	197	7
ENSRNOG00000007512	Srp14	189	8	184	9
ENSRNOG00000014415	Hsbp1	188	6	195	5
ENSRNOG00000030871	Calm2	188	8	201	7
ENSRNOG00000021317	Cct2	186	6	184	5
ENSRNOG00000008195	Ywhaz	186	5	183	5
ENSRNOG00000021132	Trmt112	185	5	185	10
ENSRNOG00000006756	Maged1	185	4	183	5
ENSRNOG00000023786	Ybx1	185	4	192	8
ENSRNOG00000003515	Ephx1	185	8	167	15
ENSRNOG00000013741	Ube2d3	185	5	185	7
ENSRNOG00000004292	Sptssa	185	3	173	10
ENSRNOG00000019113	Hnrnpk	184	7	190	5
ENSRNOG00000057855	F5	184	9	185	19
ENSRNOG00000017241	Dpcd	182	6	178	7
ENSRNOG00000020979	Psmb4	181	9	180	8
ENSRNOG00000049394	LOC679739	181	8	200	7
ENSRNOG00000054978	H1f2	181	12	195	18
ENSRNOG00000046001	AABR07030823.1	181	10	165	9
ENSRNOG00000036839	Hnrnpa1	181	9	172	7
ENSRNOG00000011815	Sgk1	180	20	127	6
ENSRNOG00000004616	Npm1	180	5	177	6
ENSRNOG00000030628	Eif4a1	180	7	193	10
ENSRNOG00000010731	Gpm6a	180	7	170	7
ENSRNOG00000061304	Atp2b3	179	6	160	15
ENSRNOG00000014613	Ddah1	179	6	186	7
ENSRNOG00000015232	Pip5k1b	179	7	194	8
ENSRNOG00000052730	Psmb3	178	8	178	7
ENSRNOG00000012121	Sdf2	178	6	173	5
ENSRNOG00000015401	Mapk4	178	6	158	6
ENSRNOG00000009740	Slco1c1	178	10	145	7
ENSRNOG00000003549	Cnpy2	178	4	173	4
ENSRNOG00000011949	Ndufb5	177	5	180	6
ENSRNOG00000009920	LOC680121	177	4	219	17
ENSRNOG00000005387	Rbm3	176	14	156	13
ENSRNOG00000006375	Vdac1	176	5	176	3
ENSRNOG00000016227	Glrx3	176	8	183	8
ENSRNOG00000011732	Psmb7	175	5	181	6
ENSRNOG00000003645	Hnrnpab	175	8	169	7
ENSRNOG00000042740	Mrpl42	175	7	159	4
ENSRNOG00000021206	Plaat3	175	6	175	6
ENSRNOG00000051483	LOC103689961	174	5	198	6
ENSRNOG00000029941	Grina	174	7	185	9
ENSRNOG00000036742	Uqcrc2	174	6	171	6
ENSRNOG00000023150	Gpi	174	6	180	8
ENSRNOG00000003833	Nenf	174	6	181	5
ENSRNOG00000021399	Cfap298	174	6	171	7
ENSRNOG00000002378	Bpnt1	173	5	162	7
ENSRNOG00000043098	Mt2A	173	27	104	21
ENSRNOG00000052141	Rps10	173	6	195	7
ENSRNOG00000052555	Hist2h2aa2	172	7	171	6
ENSRNOG00000047898	Hist2h2aa3	172	7	171	6
ENSRNOG00000020464	Mrpl54	172	7	179	7
ENSRNOG00000011501	Atp1b3	172	6	177	6
ENSRNOG00000002873	Fam183a	172	16	167	7
ENSRNOG00000007029	Dnaja1	171	8	208	9
ENSRNOG00000009884	Lgals1	171	7	202	6
ENSRNOG00000038480	Ppp1r36	171	4	153	4
ENSRNOG00000016930	Ube2s	171	5	168	4
ENSRNOG00000006997	App	170	5	187	11
ENSRNOG00000028087	Sdhaf4	170	12	164	9
ENSRNOG00000019277	Vdac3	170	5	168	4
ENSRNOG00000007901	Tmed10	169	4	165	3
ENSRNOG00000046002	Micos13	168	6	175	6
ENSRNOG00000005668	Ndufa8	168	5	174	4
ENSRNOG00000007967	Sdhb	167	6	171	6
ENSRNOG00000046005	Scd2	165	12	160	24
ENSRNOG00000021006	Tmem147	165	6	171	4
ENSRNOG00000010461	Gpx8	165	8	162	5
ENSRNOG00000004143	Adipor1	165	5	163	2
ENSRNOG00000019934	Paip2	164	4	166	7
ENSRNOG00000047656	Gaa	163	7	157	8
ENSRNOG00000019425	Gabarapl2	163	3	160	6
ENSRNOG00000001440	Mdh2	162	5	167	6
ENSRNOG00000009263	Ifi27	162	9	126	6
ENSRNOG00000009531	Col9a3	161	6	164	6
ENSRNOG00000054352	Atp6ap1	161	4	154	4
ENSRNOG00000011782	Got2	161	5	176	5
ENSRNOG00000012178	Lmbrd1	161	5	155	4
ENSRNOG00000009928	Bckdhb	161	3	156	4
ENSRNOG00000029209	Rnf13	160	4	140	3
ENSRNOG00000010420	Sem1	160	7	163	8
ENSRNOG00000012450	Dynlrb2	160	9	168	8
ENSRNOG00000010034	Asah1	159	4	147	2
ENSRNOG00000062260	AABR07012061.2	159	5	176	8
ENSRNOG00000018735	Cd74	158	6	182	8
ENSRNOG00000017851	Etfb	157	5	169	7
ENSRNOG00000013505	Vdac2	157	6	157	4
ENSRNOG00000003150	Mpc2	157	4	156	5
ENSRNOG00000009823	Naa38	157	6	165	6
ENSRNOG00000017506	Cltb	157	5	142	10
ENSRNOG00000006898	Mrps16	156	6	153	6
ENSRNOG00000007862	Acat1	155	4	159	3
ENSRNOG00000001344	Aldh2	155	6	162	3
ENSRNOG00000010306	H2az1	155	7	168	8
ENSRNOG00000049931	LOC288913	155	6	164	7
ENSRNOG00000009029	Nptn	155	5	156	6
ENSRNOG00000032134	Uqcrc1	155	5	157	4
ENSRNOG00000039300	Ahcyl2	155	4	135	12
ENSRNOG00000016827	Slc38a3	155	4	129	8
ENSRNOG00000025909	Uqcc2	155	8	166	7
ENSRNOG00000057557	Prlr	155	13	144	14
ENSRNOG00000024186	Eef1b2	154	5	159	4
ENSRNOG00000019811	LOC100362432	154	4	157	3
ENSRNOG00000014908	Sf3b5	153	6	162	5
ENSRNOG00000017077	Snx7	153	10	151	13
ENSRNOG00000012247	Rab7a	153	3	152	2
ENSRNOG00000053172	Ssr4	153	5	157	5
ENSRNOG00000003183	Fmod	153	7	146	5
ENSRNOG00000020354	Mrpl23	152	5	157	7
ENSRNOG00000016488	Pltp	152	5	160	9
ENSRNOG00000017510	Mfge8	152	7	157	7
ENSRNOG00000052968	Hnrnpa3	152	4	149	8
ENSRNOG00000031364	Kif1c	152	2	154	6
ENSRNOG00000002832	Slc16a2	151	4	152	11
ENSRNOG00000020474	Pin1	151	5	155	7
ENSRNOG00000023340	Tmem72	151	7	142	14
ENSRNOG00000000541	Glo1	151	5	153	4
ENSRNOG00000002572	Cacybp	150	4	132	5
ENSRNOG00000001992	Atp6v1a	150	5	144	5
ENSRNOG00000013331	Sdha	150	4	148	3
ENSRNOG00000008921	Dynll2	150	4	160	9
ENSRNOG00000011825	Ndufb3	150	7	149	4
ENSRNOG00000014806	Pnkd	149	3	163	6
ENSRNOG00000014739	Wfdc2	148	7	139	4
ENSRNOG00000001926	Cldn1	148	7	125	5
ENSRNOG00000009779	Krt8	148	10	163	11
ENSRNOG00000003858	Atp6ap2	148	5	140	2
ENSRNOG00000054945	AABR07015081.2	148	5	153	12
ENSRNOG00000014936	Ifitm2	148	5	160	4
ENSRNOG00000050735	Cd99	148	4	154	5
ENSRNOG00000007114	Psma6	148	7	142	7
ENSRNOG00000059900	Bst2	147	8	125	6
ENSRNOG00000058316	LOC686087	147	12	124	12
ENSRNOG00000014564	Yipf5	146	6	142	4
ENSRNOG00000005884	Emc7	146	6	142	4
ENSRNOG00000020178	Cope	146	3	141	10
ENSRNOG00000034078	Mxi1	146	4	133	7
ENSRNOG00000017235	Atp6v0d1	146	4	147	4
ENSRNOG00000012576	Selenos	145	5	129	7
ENSRNOG00000019682	Timm13	145	5	164	5
ENSRNOG00000000047	Cd82	145	4	143	2
ENSRNOG00000008937	Csrp1	145	4	167	18
ENSRNOG00000010362	Anxa2	145	5	161	12
ENSRNOG00000004303	Timp3	144	8	148	12
ENSRNOG00000010549	Tspo	144	4	142	6
ENSRNOG00000036689	P4hb	144	3	149	2
ENSRNOG00000037627	Trappc1	143	6	140	5
ENSRNOG00000009449	Trim35	143	3	130	6
ENSRNOG00000004883	Erh	143	5	150	6
ENSRNOG00000018647	Mrpl20	143	8	143	5
ENSRNOG00000031032	Hmgn3	143	4	154	5
ENSRNOG00000011463	Psmb2	142	5	142	7
ENSRNOG00000017404	Pcmtd2	142	4	138	6
ENSRNOG00000048174	Uqcrq	141	7	151	8
ENSRNOG00000006589	Mif	141	6	157	9
ENSRNOG00000021202	Rtn3	141	4	135	3
ENSRNOG00000025940	Mettl9	141	4	140	4
ENSRNOG00000011976	Nudt7	141	6	147	5
ENSRNOG00000011413	Scp2	141	4	142	6
ENSRNOG00000009112	Pon2	141	4	124	2
ENSRNOG00000018991	Gsn	141	4	148	6
ENSRNOG00000001709	Ap2m1	141	3	138	7
ENSRNOG00000048682	Zwint	140	4	141	5
ENSRNOG00000033045	H2aj	140	8	153	5
ENSRNOG00000051382	Ntan1	140	9	139	21
ENSRNOG00000002205	Ociad1	140	5	138	3
ENSRNOG00000054017	LOC100912564	140	4	119	4
ENSRNOG00000010841	Col8a2	140	8	129	7
ENSRNOG00000057934	Tmx1	140	6	127	3
ENSRNOG00000014624	Selenok	140	6	132	3
ENSRNOG00000015278	Myl12a	138	4	155	15
ENSRNOG00000038218	Ndufc1	137	8	150	6
ENSRNOG00000003496	Tbc1d9	137	4	130	8
ENSRNOG00000046705	Snx3	137	4	147	8
ENSRNOG00000007237	Id2	137	10	104	9
ENSRNOG00000015843	Itfg1	137	5	125	2
ENSRNOG00000013061	Tusc3	137	5	129	3
ENSRNOG00000010235	Pkig	136	5	138	2
ENSRNOG00000018569	Ahcyl1	136	4	135	5
ENSRNOG00000059500	Cdkn1c	136	6	133	6
ENSRNOG00000017758	LOC361985	135	5	124	4
ENSRNOG00000024309	Cox6b1	135	6	126	5
ENSRNOG00000009512	Esd	134	4	137	10
ENSRNOG00000014162	Plekhb2	134	3	133	3
ENSRNOG00000009155	Ndufs3	133	5	139	3
ENSRNOG00000051650	Ywhaq	133	3	130	2
ENSRNOG00000003472	Atp11c	133	5	121	6
ENSRNOG00000050091	Efcab1	132	5	120	8
ENSRNOG00000019266	Tmem223	132	5	129	5
ENSRNOG00000000938	Ran	132	5	138	6
ENSRNOG00000020235	Hnrnpl	132	6	125	3
ENSRNOG00000005763	Arl1	132	5	140	7
ENSRNOG00000000304	Cd164	132	5	122	3
ENSRNOG00000032401	H3f3c	132	4	135	5
ENSRNOG00000007895	Pdhb	132	6	137	4
ENSRNOG00000011632	Cct5	131	3	133	4
ENSRNOG00000003049	Hsd17b10	131	3	134	4
ENSRNOG00000009149	Jam3	131	5	125	6
ENSRNOG00000011849	Ndufs1	131	7	125	2
ENSRNOG00000013493	Psma4	131	5	134	6
ENSRNOG00000005963	Rab2a	131	4	128	5
ENSRNOG00000010732	RGD1561590	131	3	133	5
ENSRNOG00000047322	Crb3	131	7	118	6
ENSRNOG00000016374	Fgfr2	131	6	115	5
ENSRNOG00000020460	Banf1	131	3	142	3
ENSRNOG00000049560	Glul	131	3	127	5
ENSRNOG00000003772	Csrp2	131	5	152	13
ENSRNOG00000013763	Erlin2	130	4	118	4
ENSRNOG00000047890	Lrrc23	129	5	106	3
ENSRNOG00000049876	Prkar1a	128	6	132	7
ENSRNOG00000030351	AABR07006627.1	128	2	139	10
ENSRNOG00000015974	Tmem208	128	6	122	3
ENSRNOG00000015428	Mff	127	3	124	3
ENSRNOG00000003724	Mrpl27	127	5	131	5
ENSRNOG00000015865	Ap2s1	127	4	135	5
ENSRNOG00000036816	Wls	127	5	110	3
ENSRNOG00000059572	Tsen34l1	127	2	135	6
ENSRNOG00000020889	Nucb1	127	3	127	3
ENSRNOG00000009982	Pnp	127	4	139	7
ENSRNOG00000015059	Mcfd2	126	4	120	3
ENSRNOG00000015866	Hint2	126	4	129	7
ENSRNOG00000061213	Mrps36	126	12	108	6
ENSRNOG00000036688	Arhgdia	125	2	129	3
ENSRNOG00000034198	Tceal9	125	4	128	4
ENSRNOG00000019511	Mrps18a	125	3	120	5
ENSRNOG00000011714	Sat2	125	4	116	6
ENSRNOG00000001859	Sdf2l1	125	5	114	5
ENSRNOG00000013320	RGD1561916	125	5	122	9
ENSRNOG00000050410	Snrpd3	125	3	122	6
ENSRNOG00000014289	Arpc2	125	4	135	5
ENSRNOG00000008140	Rpl15	124	4	132	4
ENSRNOG00000018568	Rab5c	124	3	118	2
ENSRNOG00000006197	Calu	124	5	117	3
ENSRNOG00000014765	Vapa	123	3	123	4
ENSRNOG00000018343	Isca1	123	3	121	4
ENSRNOG00000018487	Slc3a2	123	4	116	4
ENSRNOG00000007040	Timm17a	123	4	129	3
ENSRNOG00000002553	Smim14	123	3	126	4
ENSRNOG00000019940	Ssr2	123	4	126	5
ENSRNOG00000029726	Gstm1	123	4	109	4
ENSRNOG00000018273	Ncl	123	4	122	2
ENSRNOG00000034242	Vcp	122	4	125	4
ENSRNOG00000000557	Ppa1	121	4	123	4
ENSRNOG00000016807	Oat	121	3	118	4
ENSRNOG00000017481	Sucla2	121	5	120	3
ENSRNOG00000047853	Ss18l2	121	7	124	5
ENSRNOG00000053659	RGD1311703	121	6	113	3
ENSRNOG00000019629	Lamp1	120	2	122	4
ENSRNOG00000021338	Tmem132a	120	4	124	5
ENSRNOG00000006283	LOC100359922	120	5	123	5
ENSRNOG00000021725	Unc119b	120	3	118	5
ENSRNOG00000019798	Stub1	120	3	125	3
ENSRNOG00000004280	Tcn2	120	4	104	4
ENSRNOG00000038902	Rbis	120	9	117	8
ENSRNOG00000034071	Chmp4bl1	120	3	129	3
ENSRNOG00000018972	Rab18	119	4	116	2
ENSRNOG00000000340	Rtraf	119	5	122	5
ENSRNOG00000001274	Vps29	119	4	118	5
ENSRNOG00000011745	Psma1	119	5	115	5
ENSRNOG00000004820	Sar1b	119	4	113	3
ENSRNOG00000016133	Sumo1	119	4	132	6
ENSRNOG00000010934	Spa17	119	5	122	6
ENSRNOG00000005041	Crip2	119	6	127	4
ENSRNOG00000047812	NEWGENE_1586233	119	31	84	17
ENSRNOG00000001409	Gnb2	118	4	125	3
ENSRNOG00000060005	Surf4	118	3	116	2
ENSRNOG00000015857	Ctsa	118	4	116	3
ENSRNOG00000008459	Anapc13	118	5	116	5
ENSRNOG00000060329	Emb	118	4	116	2
ENSRNOG00000020440	Fads2	118	7	99	10
ENSRNOG00000019048	Sod2	118	4	118	4
ENSRNOG00000008843	Eci1	118	5	124	4
ENSRNOG00000014562	Hnrnpf	118	5	119	3
ENSRNOG00000003223	Degs1	117	3	110	7
ENSRNOG00000050794	Pdlim4	117	5	139	14
ENSRNOG00000018691	Aurkaip1	117	4	124	3
ENSRNOG00000017372	Higd2a	117	4	113	2
ENSRNOG00000003706	Ufc1	117	3	112	4
ENSRNOG00000058359	Fkbp8	117	2	120	3
ENSRNOG00000012616	Ppt1	116	3	104	3
ENSRNOG00000048226	Hmgn1	116	2	135	11
ENSRNOG00000014633	Vps28	116	4	118	4
ENSRNOG00000053362	Gabarapl1	116	4	130	9
ENSRNOG00000019352	Emc6	115	6	123	5
ENSRNOG00000053456	Lage3	115	5	115	5
ENSRNOG00000011891	Atp6v1b2	115	6	129	8
ENSRNOG00000038999	RT1-A1	115	10	104	14
ENSRNOG00000004628	Dazap2	115	3	97	2
ENSRNOG00000001346	Cops6	115	4	119	4
ENSRNOG00000011414	Psmc3	115	4	120	4
ENSRNOG00000009006	Ccdc47	115	5	115	3
ENSRNOG00000059538	Clec2g	115	7	133	6
ENSRNOG00000012085	Isca2	114	4	112	3
ENSRNOG00000017405	Raly	114	4	114	3
ENSRNOG00000016695	Mmp2	114	5	124	10
ENSRNOG00000050051	Pin4	114	6	120	3
ENSRNOG00000014645	Aldh7a1	114	3	113	3
ENSRNOG00000002101	Paics	114	3	107	4
ENSRNOG00000058898	Nedd4	113	4	118	5
ENSRNOG00000051615	Hmgn2	113	6	114	7
ENSRNOG00000054489	AABR07042821.1	113	6	126	8
ENSRNOG00000023086	LOC100360828	113	6	134	8
ENSRNOG00000050044	Ptp4a2	112	5	115	5
ENSRNOG00000005719	Emc4	111	2	104	3
ENSRNOG00000028746	Gsto1	111	6	115	6
ENSRNOG00000003350	Mospd2	111	3	97	5
ENSRNOG00000014654	LOC691807	111	3	116	5
ENSRNOG00000014525	Hspd1	111	3	112	4
ENSRNOG00000030712	RT1-A2	111	27	171	42
ENSRNOG00000012738	Eif3m	110	4	112	4
ENSRNOG00000027028	Lamtor4	110	5	111	5
ENSRNOG00000001733	Ppp1r2	110	4	109	4
ENSRNOG00000042359	Pigk	110	3	108	2
ENSRNOG00000005157	Rbbp7	110	4	109	4
ENSRNOG00000059593	Cetn2	110	5	112	3
ENSRNOG00000009811	Cnih1	109	3	102	3
ENSRNOG00000060344	AABR07073045.1	109	16	129	5
ENSRNOG00000020308	Ech1	109	1	116	10
ENSRNOG00000026124	Id3	109	10	115	13
ENSRNOG00000019868	Psma5	109	6	111	6
ENSRNOG00000019497	Mrpl17	109	5	111	4
ENSRNOG00000003815	Slc25a11	109	3	109	2
ENSRNOG00000027797	Nit2	109	4	108	3
ENSRNOG00000029792	NEWGENE_1308171	109	3	106	2
ENSRNOG00000029875	Mrpl41	109	5	109	5
ENSRNOG00000000465	Slc39a7	109	4	110	4
ENSRNOG00000007613	C1qtnf5	108	3	101	4
ENSRNOG00000001232	Slc19a1	108	3	95	2
ENSRNOG00000000481	Cuta	108	5	120	5
ENSRNOG00000056870	Gdi1	108	3	107	3
ENSRNOG00000008393	Tax1bp1	108	3	103	3
ENSRNOG00000003951	Psmc1	108	4	105	4
ENSRNOG00000016619	Use1	108	3	111	5
ENSRNOG00000016831	Serpinh1	108	6	138	9
ENSRNOG00000004629	Fkbp3	108	4	110	5
ENSRNOG00000014208	Dctn3	107	4	107	4
ENSRNOG00000000701	Iscu	107	2	114	4
ENSRNOG00000002831	Wfikkn2	107	3	94	6
ENSRNOG00000010218	Eif5	107	4	96	3
ENSRNOG00000016137	Rad23b	107	5	114	6
ENSRNOG00000017977	Smpd1	107	4	104	4
ENSRNOG00000018708	Ppp1ca	107	2	114	3
ENSRNOG00000050563	Sub1	107	3	110	4
ENSRNOG00000037957	Aifm3	107	3	107	5
ENSRNOG00000017154	Atp11a	106	4	101	9
ENSRNOG00000017127	Rpl28	106	3	114	4
ENSRNOG00000061684	Ndufa9	106	3	105	2
ENSRNOG00000005890	Serbp1	106	3	113	4
ENSRNOG00000002838	Pdzd11	106	6	101	4
ENSRNOG00000010277	Idh3a	106	4	107	4
ENSRNOG00000019490	Slc20a2	106	6	83	2
ENSRNOG00000003863	Trir	105	3	114	2
ENSRNOG00000055446	Amfr	105	3	98	3
ENSRNOG00000013545	Polr2e	105	3	106	3
ENSRNOG00000012026	Psmc2	104	5	102	4
ENSRNOG00000003846	Pitpna	104	4	100	4
ENSRNOG00000016507	LOC687679	104	5	112	4
ENSRNOG00000010668	Anxa6	104	3	104	2
ENSRNOG00000015078	Ifitm3	104	7	96	3
ENSRNOG00000003928	Tmco1	104	3	100	2
ENSRNOG00000011383	Ndufs4	104	4	98	3
ENSRNOG00000007316	Idh3b	104	4	103	4
ENSRNOG00000050560	Polr2i	104	6	100	6
ENSRNOG00000025639	Slc39a12	104	4	97	2
ENSRNOG00000004526	Cox7a2l	103	4	106	4
ENSRNOG00000018631	Enkur	103	3	110	6
ENSRNOG00000000054	Abhd8	103	5	108	7
ENSRNOG00000021082	Kdelr1	103	3	102	1
ENSRNOG00000010252	Hexa	103	3	106	4
ENSRNOG00000007492	Rpn2	103	4	102	2
ENSRNOG00000057676	Polr2m	102	3	105	4
ENSRNOG00000012366	Mesd	102	3	97	2
ENSRNOG00000019937	Kcnk1	102	4	89	3
ENSRNOG00000010855	Mrpl57	102	3	103	4
ENSRNOG00000011060	Unc119	102	4	115	9
ENSRNOG00000012162	Mpdu1	102	2	100	6
ENSRNOG00000058658	Mtch2	102	4	100	4
ENSRNOG00000010550	Trappc3	102	3	97	3
ENSRNOG00000005046	Tspan13	102	3	105	4
ENSRNOG00000020715	Ddb1	101	3	101	5
ENSRNOG00000050669	LOC100911515	101	6	102	10
ENSRNOG00000036852	Pcbp2	101	2	95	2
ENSRNOG00000019651	Slc12a4	101	3	97	3
ENSRNOG00000005016	Tmed4	101	3	94	4
ENSRNOG00000017243	Bnip3	101	4	90	5
ENSRNOG00000018937	Gstm7	101	3	86	4
ENSRNOG00000018117	Ndufv1	101	3	101	3
ENSRNOG00000016991	Arl2bp	101	2	97	2
ENSRNOG00000061108	Arcn1	101	3	98	4
ENSRNOG00000003399	Hnrnph1	100	4	104	5
ENSRNOG00000016410	Prelid1	100	3	108	2
ENSRNOG00000013201	Tex264	100	2	88	2
ENSRNOG00000019568	Jund	100	6	88	4
ENSRNOG00000031367	Hprt1	100	2	105	3
ENSRNOG00000007089	Lgmn	100	3	110	5
ENSRNOG00000013118	Atox1	100	3	109	4
ENSRNOG00000007738	Hm13	100	2	101	2
ENSRNOG00000002730	Rgs5	100	5	100	8
ENSRNOG00000008566	Mrpl15	99	4	112	2
ENSRNOG00000016973	Tmem242	99	3	90	4
ENSRNOG00000004252	LOC108348062	99	2	104	3
ENSRNOG00000016064	Tkt	99	4	97	3
ENSRNOG00000007048	Rap1b	99	5	103	6
ENSRNOG00000006751	Psmd6	98	5	97	4
ENSRNOG00000017144	Mea1	98	2	95	4
ENSRNOG00000008672	Chmp5	98	2	95	4
ENSRNOG00000021882	Tmed9	98	3	102	2
ENSRNOG00000017447	Eif2s2	98	4	105	4
ENSRNOG00000006901	Cd320	98	4	100	5
ENSRNOG00000016383	Commd3	98	4	101	4
ENSRNOG00000018653	Pfdn1	98	3	100	2
ENSRNOG00000000990	Pdap1	97	< 1	99	2
ENSRNOG00000012630	Rhoc	97	3	93	3
ENSRNOG00000008178	Nxn	97	2	93	5
ENSRNOG00000019973	Arl3	97	3	100	4
ENSRNOG00000020246	Myl9	97	4	103	5
ENSRNOG00000050649	Tvp23b	97	3	97	3
ENSRNOG00000019178	Taf10	97	2	105	5
ENSRNOG00000009313	Lrpap1	96	2	96	3
ENSRNOG00000023322	Ostc	96	4	96	3
ENSRNOG00000019729	Jmjd8	96	2	92	2
ENSRNOG00000009552	Serinc3	96	2	94	3
ENSRNOG00000052004	Txnl4a	96	3	93	3
ENSRNOG00000013360	Prkcsh	96	3	99	3
ENSRNOG00000039668	Col8a1	96	4	108	14
ENSRNOG00000057774	RGD1560212	96	5	88	4
ENSRNOG00000051257	AABR07039356.2	96	6	103	21
ENSRNOG00000000841	Ddx39b	95	3	102	6
ENSRNOG00000013443	Tm9sf3	95	3	94	4
ENSRNOG00000020167	Reep5	95	4	91	3
ENSRNOG00000001454	Eif4h	95	2	101	3
ENSRNOG00000013766	Acaa2	95	1	100	5
ENSRNOG00000006617	AABR07060487.1	95	5	84	10
ENSRNOG00000008452	Eid1	95	2	97	3
ENSRNOG00000014581	Trappc2l	94	4	97	5
ENSRNOG00000010184	Brk1	94	3	94	4
ENSRNOG00000011227	Atp1b2	94	4	87	4
ENSRNOG00000014617	Tgoln2	94	4	89	3
ENSRNOG00000005184	Nop10	94	4	96	3
ENSRNOG00000002225	Scarb2	94	4	86	4
ENSRNOG00000006992	Rpl7	94	4	99	4
ENSRNOG00000009297	Chchd1	93	6	96	5
ENSRNOG00000003229	Tspan7	93	1	93	3
ENSRNOG00000032780	Mrpl58	93	3	89	3
ENSRNOG00000016596	Hspa4	93	4	96	4
ENSRNOG00000008236	Decr1	93	3	105	5
ENSRNOG00000049452	Nebl	93	4	97	6
ENSRNOG00000013340	Twsg1	93	3	88	3
ENSRNOG00000000108	Aga	93	3	92	2
ENSRNOG00000002928	Guk1	93	< 1	91	2
ENSRNOG00000054775	Fkbp11	93	2	100	3
ENSRNOG00000004554	Dcn	93	5	89	5
ENSRNOG00000000473	Pfdn6	93	3	95	3
ENSRNOG00000019666	Ubxn1	93	2	94	3
ENSRNOG00000019070	St13	93	4	99	5
ENSRNOG00000015385	Pink1	92	3	81	3
ENSRNOG00000017279	Tmem50a	92	3	96	3
ENSRNOG00000005358	Pmm1	92	3	94	4
ENSRNOG00000054172	Ctnnb1	92	3	96	4
ENSRNOG00000021027	Dbp	92	9	98	9
ENSRNOG00000061058	Csde1	92	3	90	2
ENSRNOG00000058053	Ube2n	92	4	89	3
ENSRNOG00000018211	Urod	92	3	97	4
ENSRNOG00000019281	Glmp	92	2	92	2
ENSRNOG00000000248	Srsf2	92	3	88	3
ENSRNOG00000053086	Selenop	91	9	98	11
ENSRNOG00000016589	Mlf2	91	2	93	3
ENSRNOG00000020358	Ptov1	91	2	95	4
ENSRNOG00000011320	Igfbpl1	91	3	96	5
ENSRNOG00000002536	C1galt1c1	91	4	91	4
ENSRNOG00000004959	Actr2	91	4	86	3
ENSRNOG00000016416	Rnh1	91	3	93	3
ENSRNOG00000012090	Slc16a8	91	5	87	4
ENSRNOG00000022392	Hspb8	91	3	89	3
ENSRNOG00000016638	Gnb1	91	2	95	3
ENSRNOG00000008604	Nsfl1c	91	4	93	4
ENSRNOG00000000585	Amd1	91	6	77	6
ENSRNOG00000025580	LOC100912618	91	2	91	2
ENSRNOG00000009037	Sulf1	90	5	93	5
ENSRNOG00000015079	Ddost	90	2	87	2
ENSRNOG00000001355	Taf6	90	3	77	5
ENSRNOG00000002642	Ptges3	90	3	94	2
ENSRNOG00000002125	Ccni	90	2	91	3
ENSRNOG00000015221	Eif3f	90	2	92	3
ENSRNOG00000004205	Pkdcc	90	4	83	4
ENSRNOG00000009057	Sec62	90	3	86	3
ENSRNOG00000001009	Bri3	89	3	89	3
ENSRNOG00000038489	Sumo3	89	2	86	2
ENSRNOG00000016897	Rlbp1	89	3	69	6
ENSRNOG00000000133	Txndc15	89	3	93	2
ENSRNOG00000009773	Elovl4	89	4	96	5
ENSRNOG00000021232	Ddrgk1	89	2	83	2
ENSRNOG00000023360	Fus	89	6	82	4
ENSRNOG00000026109	Prmt1	89	3	87	3
ENSRNOG00000005610	Yipf4	89	2	88	2
ENSRNOG00000018186	Lamtor5	89	3	96	5
ENSRNOG00000037540	Tmem256	88	3	90	3
ENSRNOG00000006593	Grpel1	88	4	93	4
ENSRNOG00000009960	Puf60	88	3	86	3
ENSRNOG00000054080	Cgnl1	88	2	89	5
ENSRNOG00000053025	AC130391.3	88	2	82	2
ENSRNOG00000059017	AC106292.2	88	4	81	4
ENSRNOG00000014109	Psmd13	88	3	89	4
ENSRNOG00000003542	Hcfc1r1	88	6	90	4
ENSRNOG00000000281	Prodh1	88	3	77	4
ENSRNOG00000018091	Gdi2	88	3	89	1
ENSRNOG00000006961	Snrpb	88	3	92	3
ENSRNOG00000019848	Rbm39	88	1	84	2
ENSRNOG00000013110	Nudt2	88	2	91	5
ENSRNOG00000004612	Ppp1cb	88	3	94	6
ENSRNOG00000021138	Cers2	87	3	81	2
ENSRNOG00000025592	Tspan31	87	4	84	2
ENSRNOG00000020467	Nrep	87	4	86	5
ENSRNOG00000018818	Txnl1	87	3	93	4
ENSRNOG00000012794	Grhpr	87	2	91	3
ENSRNOG00000016496	Ctsc	87	3	84	1
ENSRNOG00000018255	Clptm1	87	3	85	3
ENSRNOG00000047393	Krt18	87	5	88	7
ENSRNOG00000011592	Lrp10	87	4	86	3
ENSRNOG00000037718	Cfap52	87	4	82	3
ENSRNOG00000003463	Srebf1	87	6	66	5
ENSRNOG00000019734	Mrpl14	87	3	88	3
ENSRNOG00000015295	Ctdsp1	87	2	87	2
ENSRNOG00000006762	Snu13	87	4	90	3
ENSRNOG00000022702	Fbxo22	86	5	88	5
ENSRNOG00000018627	Plekhb1	86	5	70	6
ENSRNOG00000016592	Gnai2	86	2	90	2
ENSRNOG00000019572	Lsm4	86	2	95	4
ENSRNOG00000015780	Rcn2	86	3	85	2
ENSRNOG00000010628	Sec13	86	4	85	3
ENSRNOG00000028896	A2m	86	6	103	10
ENSRNOG00000020005	Map2k2	86	3	88	3
ENSRNOG00000046799	Phb	85	3	89	3
ENSRNOG00000032844	RT1-Da	85	5	93	5
ENSRNOG00000009934	Emc3	85	2	79	2
ENSRNOG00000005686	Suclg2	85	2	76	2
ENSRNOG00000057823	Ubc	85	5	80	9
ENSRNOG00000016327	Mcee	85	3	85	4
ENSRNOG00000017752	Mccc2	85	2	77	3
ENSRNOG00000027690	Eif3el1	85	3	82	3
ENSRNOG00000009063	Dnajc15	85	4	90	4
ENSRNOG00000002585	Cul4b	84	4	83	3
ENSRNOG00000007283	Erlec1	84	2	77	3
ENSRNOG00000026745	Acsl6	84	4	79	4
ENSRNOG00000055572	Idh3g	84	2	84	2
ENSRNOG00000007356	Chmp3	84	3	82	1
ENSRNOG00000001719	Psmd2	84	3	85	3
ENSRNOG00000027151	Lrrc58	84	4	74	6
ENSRNOG00000008543	Pdlim2	84	4	93	3
ENSRNOG00000042179	Cfap20	84	3	79	3
ENSRNOG00000020433	Actn4	84	4	87	6
ENSRNOG00000053428	Ccpg1	84	3	76	2
ENSRNOG00000028629	Akt1	84	3	86	3
ENSRNOG00000007769	Marchf2	84	2	82	3
ENSRNOG00000017106	Csnk1a1	84	3	86	3
ENSRNOG00000013714	Snrpd1	83	4	83	2
ENSRNOG00000031769	Chchd7	83	15	92	8
ENSRNOG00000010997	Ednrb	83	6	71	7
ENSRNOG00000056207	Capza2	83	2	78	2
ENSRNOG00000017552	Mrpl34	83	3	89	3
ENSRNOG00000010800	Hadhb	83	2	84	2
ENSRNOG00000019981	Sdf4	83	3	81	1
ENSRNOG00000011663	Rnf7	83	3	80	3
ENSRNOG00000020016	Lamtor1	83	3	79	2
ENSRNOG00000014051	Pgrmc2	83	3	86	3
ENSRNOG00000008744	Cops2	83	3	81	2
ENSRNOG00000010038	Psmc5	83	4	84	4
ENSRNOG00000050401	Vbp1	82	4	85	4
ENSRNOG00000015128	Sae1	82	3	79	4
ENSRNOG00000001269	Ppp1cc	82	3	88	3
ENSRNOG00000058484	Anp32a	82	2	84	2
ENSRNOG00000043377	Fdps	82	7	96	22
ENSRNOG00000000847	Csnk2b	82	2	84	3
ENSRNOG00000016452	Creb3	82	4	79	2
ENSRNOG00000055634	AABR07024908.1	82	5	69	4
ENSRNOG00000057988	Pfkm	82	3	78	4
ENSRNOG00000056325	Mocs2	82	3	86	5
ENSRNOG00000015630	Cct7	82	3	81	2
ENSRNOG00000010448	Ptbp1	82	3	79	4
ENSRNOG00000020583	Fcgrt	82	3	85	2
ENSRNOG00000023830	Dnase2	82	3	77	1
ENSRNOG00000001223	Pttg1ip	81	2	82	2
ENSRNOG00000003211	Srp9	81	3	84	4
ENSRNOG00000006130	Rab5b	81	1	72	1
ENSRNOG00000036835	Copz1	81	2	83	2
ENSRNOG00000055068	Ppial4d	81	3	78	3
ENSRNOG00000008218	Atp6v0e2	81	2	76	2
ENSRNOG00000043328	Chmp2a	81	2	87	3
ENSRNOG00000020607	Bckdha	81	3	80	4
ENSRNOG00000008822	Fkbp1a	81	1	90	4
ENSRNOG00000007892	Tram1	81	2	81	4
ENSRNOG00000011282	Ppp2r1a	81	2	88	3
ENSRNOG00000007504	Actr10	81	2	81	2
ENSRNOG00000051179	Vps25	81	3	81	4
ENSRNOG00000001239	Ddt	81	4	80	4
ENSRNOG00000009248	Pnrc2	81	2	86	3
ENSRNOG00000019253	Bcar1	81	5	78	6
ENSRNOG00000014058	Tomm22	81	3	80	3
ENSRNOG00000000111	Coprs	81	3	86	3
ENSRNOG00000018570	C1qtnf3	81	3	93	9
ENSRNOG00000025040	Gng10	81	3	86	2
ENSRNOG00000013023	Nop53	81	2	84	4
ENSRNOG00000017074	Rab28	81	2	81	3
ENSRNOG00000013211	Chchd3	80	2	82	2
ENSRNOG00000012106	Dnaja4	80	2	76	3
ENSRNOG00000005261	Fbxl5	80	2	79	2
ENSRNOG00000050510	Rab1b	80	2	81	2
ENSRNOG00000031479	Hdlbp	80	3	82	6
ENSRNOG00000047565	Echs1	80	3	74	4
ENSRNOG00000015496	Tpm4	80	3	92	10
ENSRNOG00000007648	Rab11b	80	3	83	2
ENSRNOG00000008673	Arpc3	80	3	81	4
ENSRNOG00000012640	Dpp7	80	2	78	2
ENSRNOG00000024568	Ndufs7	80	2	85	3
ENSRNOG00000007775	Cmpk1	80	2	81	3
ENSRNOG00000015749	Nme3	80	2	78	4
ENSRNOG00000006587	Setd3	80	2	73	2
ENSRNOG00000005397	Maea	80	4	82	4
ENSRNOG00000015953	Oaz2	79	3	86	4
ENSRNOG00000024140	Sft2d1	79	3	76	4
ENSRNOG00000023919	Nipsnap2	79	2	75	3
ENSRNOG00000031453	Manbal	79	1	78	2
ENSRNOG00000013381	Tsg101	79	2	81	2
ENSRNOG00000000438	Rnf5	79	2	81	3
ENSRNOG00000000017	Steap1	79	4	77	6
ENSRNOG00000014973	Tekt1	79	4	77	4
ENSRNOG00000013520	Mat2a	79	4	72	4
ENSRNOG00000053452	LOC100361457	79	5	90	10
ENSRNOG00000001211	Gatd3a	79	1	76	3
ENSRNOG00000025274	Hexb	79	3	76	1
ENSRNOG00000033611	Wdr83os	78	3	81	3
ENSRNOG00000019749	Ube2j2	78	3	71	2
ENSRNOG00000045637	Rnf14	78	3	77	3
ENSRNOG00000033623	Pigx	78	3	81	3
ENSRNOG00000032729	Bex2	78	3	76	3
ENSRNOG00000005129	Dtx3	78	3	68	1
ENSRNOG00000060956	Zfp706	78	2	78	4
ENSRNOG00000017783	Sfrp1	78	5	89	10
ENSRNOG00000010474	Hmces	78	2	82	3
ENSRNOG00000002956	Stim2	78	3	74	3
ENSRNOG00000020763	Snrnp70	78	4	86	7
ENSRNOG00000000996	Arpc1a	78	2	82	2
ENSRNOG00000045698	Lin7c	78	4	75	3
ENSRNOG00000007051	Rraga	77	2	77	2
ENSRNOG00000027126	Dpy30	77	3	82	3
ENSRNOG00000013507	Selenot	77	2	73	3
ENSRNOG00000016907	Ppp5c	77	2	77	2
ENSRNOG00000021316	Tmem98	77	2	75	2
ENSRNOG00000009642	Cct4	77	3	82	3
ENSRNOG00000011161	Slc2a12	77	3	69	5
ENSRNOG00000009592	Cyb5r3	77	2	82	4
ENSRNOG00000022273	Rfk	77	2	74	4
ENSRNOG00000012594	Sugt1	77	2	76	2
ENSRNOG00000015437	Tmem14c	77	2	80	2
ENSRNOG00000013506	Zfand6	77	2	71	2
ENSRNOG00000018176	Rab6a	77	4	70	3
ENSRNOG00000021164	Stip1	77	3	83	4
ENSRNOG00000007900	Tspan33	77	2	76	1
ENSRNOG00000061216	Tubb5	77	4	80	4
ENSRNOG00000020385	Fads3	76	5	81	7
ENSRNOG00000019212	Tpp1	76	3	72	2
ENSRNOG00000012151	Itpripl1	76	5	75	5
ENSRNOG00000020667	Shisa5	76	3	76	2
ENSRNOG00000050404	Pmepa1	76	5	75	11
ENSRNOG00000046357	Adh5	76	3	72	3
ENSRNOG00000012999	Phb2	76	3	80	2
ENSRNOG00000018089	Sra1	76	3	74	2
ENSRNOG00000017829	Ssu72	76	3	80	3
ENSRNOG00000020619	Eif3g	76	2	78	2
ENSRNOG00000010543	Srpra	76	3	75	3
ENSRNOG00000021168	Anp32e	76	2	71	2
ENSRNOG00000034093	AABR07011951.1	76	3	93	8
ENSRNOG00000033498	Cib1	76	3	82	4
ENSRNOG00000017962	Serpinb6a	76	2	77	1
ENSRNOG00000021750	Id1	76	6	91	13
ENSRNOG00000003849	Stx8	76	2	74	4
ENSRNOG00000008902	Pon1	75	6	62	3
ENSRNOG00000029549	Eci3	75	3	78	2
ENSRNOG00000018796	Herpud1	75	3	71	4
ENSRNOG00000019552	Lsm7	75	5	84	3
ENSRNOG00000054770	Rdh11	75	3	60	2
ENSRNOG00000017253	Ccdc107	75	3	67	1
ENSRNOG00000014485	Pdcd6	75	3	79	6
ENSRNOG00000031731	Fam216a	75	2	73	3
ENSRNOG00000016967	Hfe	75	2	70	1
ENSRNOG00000020194	Hes6	75	2	63	2
ENSRNOG00000016343	Dkk3	75	3	63	2
ENSRNOG00000001385	Plbd2	75	2	76	2
ENSRNOG00000014362	Nudt14	75	2	76	4
ENSRNOG00000001285	Atp2a2	75	3	71	6
ENSRNOG00000009535	Stoml2	75	2	74	2
ENSRNOG00000045647	Hax1	75	4	83	3
ENSRNOG00000009097	Immt	75	2	76	2
ENSRNOG00000021233	Itpa	74	3	78	3
ENSRNOG00000062108	Tomm5	74	2	76	3
ENSRNOG00000033772	Serpinb9	74	3	71	3
ENSRNOG00000007227	Mien1	74	3	76	3
ENSRNOG00000038176	Ufm1	74	2	69	2
ENSRNOG00000015304	Tmem160	74	2	76	3
ENSRNOG00000058609	Palmd	74	3	59	3
ENSRNOG00000010947	Mmp14	74	3	74	4
ENSRNOG00000024022	Ndfip2	74	2	73	2
ENSRNOG00000021602	Zmynd10	74	3	73	6
ENSRNOG00000006326	Atraid	74	2	71	2
ENSRNOG00000050547	Syngr2	74	3	73	2
ENSRNOG00000018553	Pitpnm1	73	2	72	2
ENSRNOG00000037835	Catip	73	4	69	3
ENSRNOG00000012073	Abhd14b	73	2	74	3
ENSRNOG00000016161	Lman2	73	2	74	2
ENSRNOG00000029370	Abhd3	73	3	68	3
ENSRNOG00000019536	Smim3	73	3	59	3
ENSRNOG00000008312	Stra6	73	4	68	3
ENSRNOG00000012778	Magoh	73	4	70	3
ENSRNOG00000006818	Arl6ip5	73	2	75	3
ENSRNOG00000043286	Cpne2	73	1	68	3
ENSRNOG00000051170	Ddx17	73	4	84	7
ENSRNOG00000012751	Tm9sf2	73	2	72	2
ENSRNOG00000018529	Csnk1g2	73	2	74	2
ENSRNOG00000030445	Ormdl3	73	2	73	2
ENSRNOG00000042960	Rgcc	73	3	78	4
ENSRNOG00000006364	Dld	73	2	68	2
ENSRNOG00000001348	Erp29	73	1	70	2
ENSRNOG00000014575	Rtca	73	3	71	2
ENSRNOG00000005389	Ppp2ca	73	3	71	3
ENSRNOG00000056485	LOC103694903	73	3	71	3
ENSRNOG00000014405	Aprt	73	3	82	3
ENSRNOG00000005428	Ctbp1	72	2	75	2
ENSRNOG00000018920	Slc25a17	72	2	71	2
ENSRNOG00000008950	Adi1	72	2	71	3
ENSRNOG00000004401	Mrpl13	72	4	74	3
ENSRNOG00000057862	Rsph1	72	3	75	3
ENSRNOG00000015736	Dhrs3	72	2	59	3
ENSRNOG00000016251	Dnaja2	72	2	81	3
ENSRNOG00000047867	Klhdc8b	72	4	77	5
ENSRNOG00000000723	RT1-CE5	72	6	48	5
ENSRNOG00000002292	Hnrnpd	72	3	70	2
ENSRNOG00000011214	Polr2f	71	2	76	3
ENSRNOG00000027514	Ube2m	71	1	75	2
ENSRNOG00000010029	Ubald2	71	3	63	2
ENSRNOG00000057628	Slc5a6	71	3	65	2
ENSRNOG00000012053	S100a16	71	3	77	3
ENSRNOG00000028822	Bex3	71	2	72	2
ENSRNOG00000032364	Tbcel	71	4	55	2
ENSRNOG00000010232	Enpp5	71	2	66	1
ENSRNOG00000004846	Atp6v1c1	71	3	68	2
ENSRNOG00000047816	Ccs	71	2	71	2
ENSRNOG00000023577	Gigyf2	71	4	76	6
ENSRNOG00000054277	Capsl	71	3	74	3
ENSRNOG00000025481	Dctn2	71	2	73	2
ENSRNOG00000043094	Oxct1	71	3	64	2
ENSRNOG00000019826	Sil1	71	2	72	1
ENSRNOG00000020487	Coa3	71	3	71	3
ENSRNOG00000053943	Cops3	71	3	68	3
ENSRNOG00000047115	Cox16	71	4	64	2
ENSRNOG00000007330	Capzb	71	2	71	3
ENSRNOG00000014160	Tcp1	70	2	73	3
ENSRNOG00000018994	Psmc4	70	3	74	3
ENSRNOG00000011300	AABR07031193.1	70	3	62	6
ENSRNOG00000024629	Hadha	70	2	72	2
ENSRNOG00000019721	Ypel3	70	4	70	3
ENSRNOG00000046698	Gps1	70	2	70	2
ENSRNOG00000000777	RT1-S3	70	13	73	9
ENSRNOG00000010233	Cald1	70	2	70	3
ENSRNOG00000007133	Plxnb2	70	2	73	5
ENSRNOG00000016190	Coq9	70	2	73	2
ENSRNOG00000010178	Cgrrf1	70	4	75	4
ENSRNOG00000006545	Septin7	70	3	74	3
ENSRNOG00000030862	Atp6v1h	70	2	69	2
ENSRNOG00000013492	Cap1	70	2	70	2
ENSRNOG00000051051	Fam122a	69	4	70	2
ENSRNOG00000033790	Hnrnpu	69	2	79	5
ENSRNOG00000001689	Arl6	69	3	68	4
ENSRNOG00000017907	Ube2i	69	3	74	3
ENSRNOG00000026610	Akirin1	69	3	65	3
ENSRNOG00000014399	Aamp	69	1	71	1
ENSRNOG00000013892	Cby1	69	2	72	4
ENSRNOG00000020485	Vav3	69	3	77	4
ENSRNOG00000004160	Prps2	69	2	70	5
ENSRNOG00000005123	Emc2	69	2	63	3
ENSRNOG00000015844	Snrpd2	69	3	77	3
ENSRNOG00000048622	Sin3b	69	3	66	3
ENSRNOG00000014090	Retsat	69	2	66	3
ENSRNOG00000046918	Apoo	69	3	68	3
ENSRNOG00000043210	Ppp3r1	69	2	69	2
ENSRNOG00000001592	Cct8	69	3	69	2
ENSRNOG00000026842	Nnt	69	2	67	2
ENSRNOG00000012089	Cstf3	69	8	70	4
ENSRNOG00000008049	Max	68	2	69	2
ENSRNOG00000001479	Gtf2i	68	3	71	3
ENSRNOG00000014890	Mrpl43	68	2	75	1
ENSRNOG00000019724	Ganab	68	3	70	3
ENSRNOG00000018456	LOC100911664	68	2	72	2
ENSRNOG00000003747	Get3	68	2	69	2
ENSRNOG00000019804	B3gat3	68	< 1	65	2
ENSRNOG00000055305	Parvb	68	1	64	3
ENSRNOG00000011857	Mtpn	68	2	65	3
ENSRNOG00000011661	Hnrnph2	68	2	66	2
ENSRNOG00000011020	Eif3l	68	2	70	2
ENSRNOG00000011800	F3	68	4	60	4
ENSRNOG00000015205	Cyb5a	68	2	67	3
ENSRNOG00000052990	Cers5	68	2	64	2
ENSRNOG00000052429	Stard3nl	68	2	68	3
ENSRNOG00000014268	Abca2	68	2	64	5
ENSRNOG00000013516	Sf3b1	68	3	63	2
ENSRNOG00000049696	Rsph4a	68	2	61	3
ENSRNOG00000060793	Eif2s3	68	3	66	1
ENSRNOG00000021223	Ptpra	68	2	63	2
ENSRNOG00000022323	Tcea1	68	2	65	2
ENSRNOG00000005276	Csnk2a1	68	3	67	2
ENSRNOG00000027770	Trpm3	67	3	72	7
ENSRNOG00000057623	Copb1	67	3	66	2
ENSRNOG00000014064	Ctsh	67	3	66	2
ENSRNOG00000013356	Snapin	67	3	65	4
ENSRNOG00000000893	Tmem248	67	2	65	2
ENSRNOG00000004103	Trappc6b	67	2	66	3
ENSRNOG00000017166	Mycbp	67	3	66	3
ENSRNOG00000020427	Borcs8	67	4	71	3
ENSRNOG00000001316	Anapc5	67	1	68	1
ENSRNOG00000030055	Vamp3	67	2	71	2
ENSRNOG00000010204	Tmem9	67	2	70	3
ENSRNOG00000047988	Bola2	67	2	75	3
ENSRNOG00000039876	LOC681410	67	3	70	3
ENSRNOG00000013977	Bzw1	67	2	69	3
ENSRNOG00000000520	Srsf3	67	2	76	3
ENSRNOG00000006766	Laptm4b	67	2	70	2
ENSRNOG00000018086	Slc22a8	67	2	67	5
ENSRNOG00000046883	Mydgf	67	8	59	9
ENSRNOG00000009103	Chrac1	67	3	67	3
ENSRNOG00000023816	Aph1a	67	3	64	3
ENSRNOG00000005308	Tmx2	67	3	63	2
ENSRNOG00000045747	Capns1	67	9	57	2
ENSRNOG00000019875	Matr3	67	3	61	1
ENSRNOG00000005796	Ctnna1	67	3	72	2
ENSRNOG00000010984	Anxa11	67	2	73	4
ENSRNOG00000037580	Psmd8	67	2	71	2
ENSRNOG00000049780	Sri	66	3	68	2
ENSRNOG00000015461	Serpine2	66	3	71	3
ENSRNOG00000023546	Hspb1	66	2	67	4
ENSRNOG00000032539	Spag8	66	2	56	6
ENSRNOG00000005061	Dlst	66	2	66	3
ENSRNOG00000020542	Krtcap2	66	2	65	3
ENSRNOG00000002693	Nme1	66	2	73	2
ENSRNOG00000012693	Pmpcb	66	2	65	2
ENSRNOG00000017952	Septin2	66	2	67	2
ENSRNOG00000004132	Lasp1	66	3	68	3
ENSRNOG00000022681	RGD1561113	66	9	120	5
ENSRNOG00000018044	Phyh	66	2	65	3
ENSRNOG00000001795	Itgb5	66	2	71	3
ENSRNOG00000021262	Slc23a2	66	2	60	5
ENSRNOG00000011621	Hnrnpc	66	2	68	3
ENSRNOG00000051100	AABR07021547.1	65	4	67	6
ENSRNOG00000005286	Coch	65	4	56	4
ENSRNOG00000048322	LOC100911492	65	3	84	10
ENSRNOG00000056186	Otx2	65	3	63	11
ENSRNOG00000059460	Ttc30b	65	3	59	3
ENSRNOG00000021133	Lsm14a	65	1	67	2
ENSRNOG00000019201	Naxe	65	2	71	3
ENSRNOG00000052219	Gm2a	65	2	67	2
ENSRNOG00000010284	St3gal5	65	2	62	2
ENSRNOG00000007134	Strap	65	2	68	2
ENSRNOG00000015551	Fuca2	65	2	63	1
ENSRNOG00000004291	Cltc	65	3	67	4
ENSRNOG00000055012	LOC108348078	65	3	62	3
ENSRNOG00000016257	Cotl1	65	3	66	4
ENSRNOG00000007600	Igsf1	65	2	89	4
ENSRNOG00000053230	Fopnl	65	2	61	4
ENSRNOG00000002270	Hnrnpdl	65	3	50	4
ENSRNOG00000026982	LOC691921	65	3	58	3
ENSRNOG00000021438	Tuba1c	64	3	65	4
ENSRNOG00000018901	Rab14	64	3	66	3
ENSRNOG00000017854	Ucp2	64	2	71	4
ENSRNOG00000029197	Diablo	64	2	67	2
ENSRNOG00000015019	Spg21	64	2	62	1
ENSRNOG00000032925	AC118414.1	64	5	68	5
ENSRNOG00000001195	Trpv4	64	3	60	5
ENSRNOG00000020615	Nap1l4	64	2	65	2
ENSRNOG00000018114	Acadvl	64	2	69	2
ENSRNOG00000007124	Krcc1	64	3	67	1
ENSRNOG00000006813	Sumf1	64	2	60	< 1
ENSRNOG00000008720	LOC103692173	64	1	65	2
ENSRNOG00000015020	Idh1	64	2	65	2
ENSRNOG00000011489	R3hdm4	64	1	69	2
ENSRNOG00000018225	Tp53inp2	64	3	65	3
ENSRNOG00000011140	Prxl2a	64	2	55	2
ENSRNOG00000047971	Mrpl36	64	6	65	9
ENSRNOG00000042720	Mrpl28	64	3	67	3
ENSRNOG00000012186	Golph3	63	2	66	2
ENSRNOG00000019342	Sult1a1	63	4	73	8
ENSRNOG00000006499	Cops5	63	3	62	2
ENSRNOG00000006569	Itgb8	63	3	42	5
ENSRNOG00000023455	Pomgnt1	63	4	70	5
ENSRNOG00000006859	Insig1	63	11	45	12
ENSRNOG00000015733	Myl12b	63	3	66	1
ENSRNOG00000017309	Rsrp1	63	11	101	7
ENSRNOG00000042729	Efhc1	63	3	65	2
ENSRNOG00000048256	Fam160a1	63	2	60	5
ENSRNOG00000016559	Tm2d2	63	2	62	2
ENSRNOG00000003809	Sat1	63	1	72	13
ENSRNOG00000056562	Olfml1	63	2	57	2
ENSRNOG00000019970	mrpl11	63	3	65	3
ENSRNOG00000013828	Sirt3	63	2	64	3
ENSRNOG00000061582	Scamp1	63	2	61	< 1
ENSRNOG00000039877	Smim11a	63	2	68	2
ENSRNOG00000032297	Msmo1	63	7	85	24
ENSRNOG00000031896	Stt3a	63	2	62	3
ENSRNOG00000057102	Pafah1b2	63	2	61	2
ENSRNOG00000004206	Glrx5	63	2	61	4
ENSRNOG00000008320	Lypla1	63	2	62	2
ENSRNOG00000045686	Nfs1	63	2	60	2
ENSRNOG00000017427	LOC100909840	62	3	65	4
ENSRNOG00000003123	Rpa1	62	3	60	2
ENSRNOG00000019282	Ubqln1	62	2	63	2
ENSRNOG00000023650	Cops4	62	1	62	2
ENSRNOG00000006244	Lztfl1	62	3	62	2
ENSRNOG00000003691	Tmed7	62	2	58	2
ENSRNOG00000018390	Pld3	62	1	59	2
ENSRNOG00000007788	Glod4	62	2	62	3
ENSRNOG00000019090	Cct3	62	2	65	3
ENSRNOG00000008512	Btf3l4	62	4	63	3
ENSRNOG00000005130	LOC103693780	62	2	62	3
ENSRNOG00000001862	Ube2l3	62	2	62	2
ENSRNOG00000010912	Mrps25	62	3	66	1
ENSRNOG00000021719	Slfn5	62	5	59	4
ENSRNOG00000000989	Bud31	62	2	68	2
ENSRNOG00000014445	Hp1bp3	62	2	61	2
ENSRNOG00000016356	Got1	62	2	68	4
ENSRNOG00000012183	Glrx	62	3	67	3
ENSRNOG00000012181	Lpl	62	2	52	5
ENSRNOG00000058739	Snn	62	3	51	3
ENSRNOG00000020994	Slc25a39	62	2	64	1
ENSRNOG00000058916	Ccdc65	61	3	60	3
ENSRNOG00000017250	Gmpr	61	1	52	2
ENSRNOG00000000314	Sec63	61	2	59	2
ENSRNOG00000012641	Sfr1	61	2	60	2
ENSRNOG00000047394	Ufd1	61	3	58	2
ENSRNOG00000016470	Ndufa10l1	61	2	58	2
ENSRNOG00000022153	Tmem134	61	2	64	2
ENSRNOG00000021010	Arl2	61	2	67	2
ENSRNOG00000011302	Rab11a	61	1	61	2
ENSRNOG00000003689	Nono	61	1	64	2
ENSRNOG00000057284	Cenpb	61	1	60	1
ENSRNOG00000001214	Pfkl	61	2	62	3
ENSRNOG00000010958	Prdx3	61	2	60	2
ENSRNOG00000013255	Dnajc8	61	2	61	2
ENSRNOG00000019428	Higd1a	61	3	62	2
ENSRNOG00000055179	Tsen34	61	6	59	7
ENSRNOG00000001829	Ube2v2	61	3	60	3
ENSRNOG00000055939	Zcchc18	61	4	57	3
ENSRNOG00000006304	Mdm2	61	3	61	4
ENSRNOG00000011952	Samm50	61	2	61	2
ENSRNOG00000018671	Commd4	60	3	61	3
ENSRNOG00000013179	Tinagl1	60	2	73	6
ENSRNOG00000032902	Ybx1-ps3	60	2	65	3
ENSRNOG00000003392	Grsf1	60	2	59	2
ENSRNOG00000006359	Galk1	60	2	60	2
ENSRNOG00000002807	Septin9	60	2	55	4
ENSRNOG00000018297	Ocln	60	2	52	2
ENSRNOG00000028930	Dab2	60	2	61	4
ENSRNOG00000015753	Epn1	60	1	64	2
ENSRNOG00000010676	Smarce1	60	2	60	2
ENSRNOG00000053196	Slc48a1	60	2	61	3
ENSRNOG00000009225	Copz2	60	1	63	< 1
ENSRNOG00000018791	Dnlz	60	2	68	3
ENSRNOG00000019246	Psme2	60	2	66	3
ENSRNOG00000004220	Ebag9	60	2	55	2
ENSRNOG00000025383	Pdha1	60	2	61	2
ENSRNOG00000014297	Sdc4	60	3	65	8
ENSRNOG00000003206	Actr3	60	2	63	2
ENSRNOG00000000923	Cct6a	60	3	59	2
ENSRNOG00000029399	Bcam	60	3	58	2
ENSRNOG00000003853	Scoc	60	2	61	2
ENSRNOG00000006999	Wdr78	60	3	56	3
ENSRNOG00000017297	Cab39	60	2	58	2
ENSRNOG00000001376	Mettl7a	60	3	55	3
ENSRNOG00000009421	Ivd	60	1	58	2
ENSRNOG00000019465	Gnai3	60	2	58	1
ENSRNOG00000003923	Rab21	60	3	65	3
ENSRNOG00000046330	AABR07029581.1	60	2	59	2
ENSRNOG00000012722	Ppdpf	60	1	66	2
ENSRNOG00000061910	Igfbp3	60	2	48	2
ENSRNOG00000014811	Cyhr1	60	2	61	1
ENSRNOG00000019778	Cavin1	59	2	77	11
ENSRNOG00000001803	Dnajb11	59	1	55	1
ENSRNOG00000032232	Snrpg	59	3	63	4
ENSRNOG00000048981	Ahsa1	59	2	62	3
ENSRNOG00000006868	Ube2z	59	2	61	3
ENSRNOG00000003611	Dynlt3	59	2	56	2
ENSRNOG00000038933	Spcs3	59	2	60	3
ENSRNOG00000032034	Supt5h	59	2	60	4
ENSRNOG00000048834	Plin3	59	3	56	2
ENSRNOG00000020495	Eif3k	59	3	63	2
ENSRNOG00000009845	Acadm	59	2	57	2
ENSRNOG00000007518	Nckap1	59	2	58	2
ENSRNOG00000003117	Psmd12	59	2	59	2
ENSRNOG00000055984	Adrm1	59	3	61	3
ENSRNOG00000009381	Mapk6	59	4	46	2
ENSRNOG00000020185	Wdr6	59	1	57	3
ENSRNOG00000021042	Psmd4	59	2	60	1
ENSRNOG00000001555	Btg3	59	2	62	3
ENSRNOG00000008908	Slc35a1	59	3	56	2
ENSRNOG00000022101	Crabp2	59	2	53	4
ENSRNOG00000000437	Agpat1	59	1	60	2
ENSRNOG00000005151	Dync2li1	59	3	58	3
ENSRNOG00000021881	Metap2	59	2	59	2
ENSRNOG00000021264	Pcna	59	2	59	2
ENSRNOG00000018848	Eif1b	59	4	62	3
ENSRNOG00000012803	Wdr61	59	2	60	2
ENSRNOG00000042160	Tmem167b	59	3	57	2
ENSRNOG00000012123	Fdx1	59	3	66	4
ENSRNOG00000004304	Syap1	59	1	57	2
ENSRNOG00000047768	Lamb2	59	2	67	6
ENSRNOG00000005587	Suclg1	58	2	62	2
ENSRNOG00000010747	Dap	58	2	61	3
ENSRNOG00000061544	Spock2	58	3	56	4
ENSRNOG00000000582	Ddo	58	3	61	3
ENSRNOG00000004642	Lmx1a	58	2	46	2
ENSRNOG00000003177	Mat2b	58	3	59	3
ENSRNOG00000025570	Os9	58	2	56	1
ENSRNOG00000017843	Polr3k	58	2	65	2
ENSRNOG00000002755	Pafah1b1	58	2	55	2
ENSRNOG00000033426	Cdc37	58	1	60	2
ENSRNOG00000017781	Dnajc7	58	2	57	2
ENSRNOG00000031090	RT1-CE7	58	6	46	7
ENSRNOG00000048795	Top2b	58	2	61	3
ENSRNOG00000039848	Ak6	58	3	59	3
ENSRNOG00000000926	Mrps17	58	3	58	1
ENSRNOG00000019529	Btbd1	58	3	61	2
ENSRNOG00000011523	Macroh2a1	58	< 1	59	1
ENSRNOG00000008411	Sec23b	58	3	55	2
ENSRNOG00000003284	Epn3	58	3	47	2
ENSRNOG00000043141	Ap3s2	58	2	53	3
ENSRNOG00000018783	Bcas2	58	1	57	3
ENSRNOG00000014456	Coq10b	58	5	56	4
ENSRNOG00000021318	Epas1	58	3	58	3
ENSRNOG00000021492	Rbbp4	57	2	58	1
ENSRNOG00000045535	Rtl8a	57	2	58	1
ENSRNOG00000048282	Mpnd	57	1	57	2
ENSRNOG00000010945	Ywhab	57	2	61	1
ENSRNOG00000003209	Pcp4l1	57	4	67	5
ENSRNOG00000003881	Nit1	57	1	57	1
ENSRNOG00000056398	AABR07036855.1	57	1	50	2
ENSRNOG00000003980	Ttc1	57	2	56	1
ENSRNOG00000010352	Dnajc3	57	2	52	< 1
ENSRNOG00000014961	Pdpn	57	2	52	4
ENSRNOG00000013254	Dctn6	57	2	54	2
ENSRNOG00000010180	Gid8	57	2	55	2
ENSRNOG00000000815	Smpdl3a	57	3	55	2
ENSRNOG00000017612	Vps35	57	2	52	2
ENSRNOG00000003242	Gulp1	57	< 1	52	3
ENSRNOG00000010147	Pdcd10	57	2	58	2
ENSRNOG00000016829	Isoc2b	56	2	60	2
ENSRNOG00000024757	AABR07069219.1	56	3	53	5
ENSRNOG00000021118	Nomo1	56	5	53	3
ENSRNOG00000018662	Amacr	56	3	66	6
ENSRNOG00000009152	Caprin1	56	3	60	2
ENSRNOG00000038166	Ptgr2	56	2	57	3
ENSRNOG00000045561	Uqcc3	56	< 1	62	3
ENSRNOG00000014690	Pigt	56	2	58	1
ENSRNOG00000018164	Spcs2	56	2	53	2
ENSRNOG00000015473	Phactr2	56	3	58	5
ENSRNOG00000003653	Fh	56	2	57	1
ENSRNOG00000012808	Tmem259	56	2	58	1
ENSRNOG00000061376	Psca	56	3	55	12
ENSRNOG00000019294	Stk16	56	2	58	2
ENSRNOG00000019532	Emc10	56	1	55	2
ENSRNOG00000056637	Abhd16a	56	5	61	3
ENSRNOG00000049911	LOC102556347	56	2	57	2
ENSRNOG00000009068	Phlda3	56	4	77	5
ENSRNOG00000015215	Cript	56	3	55	2
ENSRNOG00000042195	Pabpn1	56	2	57	2
ENSRNOG00000021828	Coro1b	56	2	58	1
ENSRNOG00000014644	Zic1	56	3	57	3
ENSRNOG00000018876	Entr1	56	1	52	1
ENSRNOG00000003203	Hexim1	56	3	59	2
ENSRNOG00000000549	Tspyl1	56	1	56	2
ENSRNOG00000014718	Acsl3	55	3	44	3
ENSRNOG00000019439	Polr2g	55	2	59	2
ENSRNOG00000003687	Rgs2	55	7	37	5
ENSRNOG00000018998	Yipf3	55	2	52	1
ENSRNOG00000010067	Lypla2	55	2	55	2
ENSRNOG00000007998	Ssb	55	2	56	1
ENSRNOG00000045655	LOC103690005	55	1	55	2
ENSRNOG00000017628	Tagln	55	2	72	9
ENSRNOG00000001653	St3gal6	55	3	57	3
ENSRNOG00000011814	Cbx3	55	2	53	2
ENSRNOG00000006744	Acyp1	55	2	55	2
ENSRNOG00000059215	Slc66a2	55	7	52	5
ENSRNOG00000040303	Cebpzos	55	13	36	6
ENSRNOG00000020317	Rab5if	55	2	61	3
ENSRNOG00000053384	Bmp7	55	3	43	2
ENSRNOG00000045892	Cfl2	55	2	55	1
ENSRNOG00000017468	Trappc6a	55	1	59	2
ENSRNOG00000003385	Glrx2	55	2	60	2
ENSRNOG00000025792	Crk	55	2	55	3
ENSRNOG00000015033	Mxd4	55	4	58	3
ENSRNOG00000024924	Cep19	55	2	54	2
ENSRNOG00000013514	Maf1	55	2	58	1
ENSRNOG00000020975	Mrpl49	55	3	57	3
ENSRNOG00000020626	Snrnp25	55	2	55	3
ENSRNOG00000010642	Lysmd2	54	2	50	2
ENSRNOG00000015479	Mrps34	54	4	54	3
ENSRNOG00000008247	Ikbip	54	2	54	2
ENSRNOG00000050578	Rheb	54	1	60	4
ENSRNOG00000011419	Aldh6a1	54	2	52	2
ENSRNOG00000003890	Nap1l1	54	2	56	1
ENSRNOG00000045844	Impact	54	3	41	2
ENSRNOG00000015085	Dmpk	54	2	50	2
ENSRNOG00000023407	LOC100910528	54	2	54	3
ENSRNOG00000019243	Glb1l	54	2	52	2
ENSRNOG00000043225	Zfp771	54	2	60	3
ENSRNOG00000019426	Ramac	54	2	54	3
ENSRNOG00000060723	AABR07071244.1	54	2	52	2
ENSRNOG00000007326	Prepl	54	2	57	3
ENSRNOG00000011804	Stx12	54	1	52	2
ENSRNOG00000013919	Ift46	54	2	53	2
ENSRNOG00000021139	Esrra	54	2	57	3
ENSRNOG00000028411	Pcnp	54	2	50	2
ENSRNOG00000018673	Sec22b	53	1	54	1
ENSRNOG00000039091	Pnpla8	53	2	47	2
ENSRNOG00000006949	C1qbp	53	2	54	2
ENSRNOG00000013452	Rcn1	53	2	55	2
ENSRNOG00000016731	Tpm2	53	3	51	3
ENSRNOG00000037087	LOC108351584	53	5	44	9
ENSRNOG00000010103	Eif4b	53	< 1	54	1
ENSRNOG00000007390	Nfkbia	53	4	56	6
ENSRNOG00000029735	Pid1	53	< 1	53	2
ENSRNOG00000003232	Slc9a3r1	53	3	53	3
ENSRNOG00000009613	Sh3bgrl2	53	5	52	7
ENSRNOG00000018725	Phkg2	53	2	48	1
ENSRNOG00000023664	Lepr	53	13	33	2
ENSRNOG00000003844	Dhx15	53	2	56	3
ENSRNOG00000050994	Cttn	53	5	45	7
ENSRNOG00000002630	Cnot8	53	2	50	3
ENSRNOG00000008063	Hibadh	53	1	52	2
ENSRNOG00000013889	Tmed3	53	2	50	1
ENSRNOG00000019698	Ssbp4	53	2	50	2
ENSRNOG00000025602	Cdk4	53	3	55	2
ENSRNOG00000042037	Smim7	53	2	56	2
ENSRNOG00000014072	Txndc17	53	2	52	2
ENSRNOG00000019812	Nr1h2	53	1	52	2
ENSRNOG00000007367	Septin4	53	2	50	2
ENSRNOG00000046109	LOC689574	53	2	60	2
ENSRNOG00000047339	Pja1	52	2	51	2
ENSRNOG00000016923	Clptm1l	52	1	51	< 1
ENSRNOG00000018835	Notch2	52	4	48	3
ENSRNOG00000014317	Arpc5l	52	1	55	2
ENSRNOG00000001494	Napa	52	2	55	2
ENSRNOG00000013712	Tex261	52	2	55	1
ENSRNOG00000016475	Nt5c3b	52	2	50	2
ENSRNOG00000046585	AABR07054370.1	52	1	54	2
ENSRNOG00000014097	Psmd7	52	1	57	2
ENSRNOG00000010938	Slc7a10	52	2	45	3
ENSRNOG00000010748	Mtus1	52	2	48	2
ENSRNOG00000016949	Slc25a33	52	3	46	3
ENSRNOG00000009281	Commd1	52	2	51	2
ENSRNOG00000002301	Uso1	52	1	55	2
ENSRNOG00000039265	Psmg4	52	2	51	2
ENSRNOG00000061499	Kmt2d	52	2	53	2
ENSRNOG00000002387	Tceal1	52	2	44	3
ENSRNOG00000009096	Pon3	52	2	43	3
ENSRNOG00000007701	Thoc7	52	2	53	2
ENSRNOG00000009513	Akr1b1	52	2	55	2
ENSRNOG00000020150	Il18bp	52	2	53	2
ENSRNOG00000026267	Igbp1	52	1	51	2
ENSRNOG00000009355	Ogfr	51	3	55	2
ENSRNOG00000004726	Mapkapk2	51	2	53	2
ENSRNOG00000030391	Ei24	51	2	50	1
ENSRNOG00000021147	Bad	51	2	60	2
ENSRNOG00000000954	Polr1d	51	1	55	2
ENSRNOG00000046836	AC133403.1	51	2	56	2
ENSRNOG00000016016	Zmat2	51	2	49	< 1
ENSRNOG00000024501	Rgs3	51	1	49	4
ENSRNOG00000047374	Gnas	51	2	51	1
ENSRNOG00000007091	Ly6e	51	3	52	2
ENSRNOG00000008757	Tmem218	51	2	49	3
ENSRNOG00000000395	Kifbp	51	2	52	2
ENSRNOG00000019768	Ncoa4	51	2	48	1
ENSRNOG00000004141	Vasn	51	4	43	2
ENSRNOG00000050287	LOC108348080	51	3	55	2
ENSRNOG00000012760	Chtop	51	1	53	1
ENSRNOG00000012273	Dmtn	51	2	43	2
ENSRNOG00000017023	Tcf25	51	1	53	1
ENSRNOG00000016552	Hmgcs1	51	7	45	8
ENSRNOG00000008891	Ift20	51	1	51	< 1
ENSRNOG00000003967	Vmp1	51	2	49	1
ENSRNOG00000001036	Rsph10b	51	2	52	3
ENSRNOG00000017396	Marchf5	51	2	52	2
ENSRNOG00000005260	Acp1	51	2	51	2
ENSRNOG00000046333	AABR07007032.1	51	2	46	4
ENSRNOG00000033261	Fam107a	51	2	56	2
ENSRNOG00000002135	Sgcb	51	2	50	3
ENSRNOG00000016539	Mxd3	51	2	53	3
ENSRNOG00000037673	AABR07071891.1	51	3	54	2
ENSRNOG00000017251	Wdr55	51	2	50	2
ENSRNOG00000021678	Alkbh3	51	2	52	3
ENSRNOG00000014480	Sys1	51	2	53	2
ENSRNOG00000009110	Psen1	51	2	47	2
ENSRNOG00000045860	U2af1	51	2	49	3
ENSRNOG00000020452	Nsmce4a	50	2	48	1
ENSRNOG00000013743	Sec61a1	50	2	51	2
ENSRNOG00000050846	Timm10b	50	2	53	1
ENSRNOG00000060436	Vti1b	50	3	54	3
ENSRNOG00000020730	Nbr1	50	1	50	2
ENSRNOG00000025892	Set	50	2	50	2
ENSRNOG00000005933	Yap1	50	2	50	3
ENSRNOG00000049497	Eif6	50	2	60	6
ENSRNOG00000019433	Rab3a	50	1	44	2
ENSRNOG00000008794	Ube2e1	50	< 1	51	2
ENSRNOG00000007104	Itpr1	50	2	46	3
ENSRNOG00000009437	Ewsr1	50	2	50	3
ENSRNOG00000013972	Pef1	50	2	46	1
ENSRNOG00000026528	Mrps33	50	3	52	2
ENSRNOG00000016704	Pcyox1	50	2	44	1
ENSRNOG00000045791	Eif4a3	50	2	49	2
ENSRNOG00000052945	AABR07002969.1	50	3	47	1
ENSRNOG00000003506	Gosr2	50	1	50	< 1
ENSRNOG00000018184	Tpm1	50	2	56	4
ENSRNOG00000002746	Fstl1	50	2	59	4
ENSRNOG00000004754	Tc2n	50	3	49	3
ENSRNOG00000007946	Bcl2l1	50	3	47	3
ENSRNOG00000007971	Wbp2	50	2	48	2
ENSRNOG00000010091	Efcab14	50	3	55	4
ENSRNOG00000058478	Mapk8ip1	50	< 1	46	1
ENSRNOG00000021263	Tmem230	50	2	51	2
ENSRNOG00000057078	Ddit4	50	3	54	2
ENSRNOG00000052343	Eif4e	50	2	54	4
ENSRNOG00000020288	Slc25a20	50	2	54	2
ENSRNOG00000001172	Rnf10	50	2	57	4
ENSRNOG00000003038	Sft2d2	50	2	45	2
ENSRNOG00000056701	LOC103695118	50	4	56	3
ENSRNOG00000004474	Klhdc2	50	2	54	2
ENSRNOG00000045949	Faah	50	2	42	2
ENSRNOG00000006663	Usp2	50	3	45	4
ENSRNOG00000028062	Arpc5	49	2	52	2
ENSRNOG00000017646	RGD1309651	49	3	43	5
ENSRNOG00000051510	Ccdc113	49	3	48	2
ENSRNOG00000048897	Vmac	49	3	43	1
ENSRNOG00000055178	AABR07058124.4	49	2	45	5
ENSRNOG00000048617	Ensa	49	1	52	< 1
ENSRNOG00000017956	Golga7	49	2	51	2
ENSRNOG00000012650	Mrpl3	49	2	48	1
ENSRNOG00000007351	Ggh	49	2	52	2
ENSRNOG00000008051	Itpk1	49	1	46	4
ENSRNOG00000029813	AABR07035218.1	49	4	59	6
ENSRNOG00000004740	Mmadhc	49	2	47	2
ENSRNOG00000021185	Bola1	49	2	49	2
ENSRNOG00000009538	Etfdh	49	1	48	< 1
ENSRNOG00000014618	Med31	49	2	48	3
ENSRNOG00000020102	Sirt2	49	1	47	1
ENSRNOG00000021323	Ca13	49	3	56	4
ENSRNOG00000016937	Mtfr1l	49	2	49	2
ENSRNOG00000057589	Rnf11l1	49	1	49	2
ENSRNOG00000004246	Spag7	49	1	49	1
ENSRNOG00000006139	Stx18	49	2	50	2
ENSRNOG00000036971	Smim26	49	2	49	2
ENSRNOG00000004027	Aldh9a1	49	1	45	2
ENSRNOG00000009568	Hdac1	49	1	49	< 1
ENSRNOG00000053725	Usf2	49	1	50	1
ENSRNOG00000030418	Tmem47	49	2	43	1
ENSRNOG00000015068	Il11ra1	49	1	45	1
ENSRNOG00000003864	Gipc1	49	2	54	2
ENSRNOG00000007842	Aup1	49	2	47	2
ENSRNOG00000003594	Tmem183a	49	1	49	1
ENSRNOG00000010186	Cdv3	49	3	45	3
ENSRNOG00000002618	Ivns1abp	49	4	51	6
ENSRNOG00000011684	Auh	49	1	44	2
ENSRNOG00000009175	Jagn1	49	2	49	1
ENSRNOG00000032630	Mrps28	49	3	52	2
ENSRNOG00000010584	Tmem123	49	2	48	1
ENSRNOG00000001849	Mapk1	49	2	49	2
ENSRNOG00000002246	Slc30a9	48	2	45	2
ENSRNOG00000053583	Mapk3	48	1	49	2
ENSRNOG00000006114	Cfap69	48	3	45	2
ENSRNOG00000003786	Tspan6	48	2	49	1
ENSRNOG00000010580	Acot7	48	2	58	4
ENSRNOG00000012017	Otulin	48	2	46	1
ENSRNOG00000015670	Stx7	48	2	47	3
ENSRNOG00000007921	Hnrnpm	48	1	53	3
ENSRNOG00000042419	Acyp2	48	2	47	1
ENSRNOG00000048213	AABR07039304.1	48	6	69	2
ENSRNOG00000050697	Ctsz	48	2	46	1
ENSRNOG00000004813	Rtcb	48	2	49	2
ENSRNOG00000048194	LOC100912380	48	10	57	2
ENSRNOG00000028753	B9d2	48	2	45	3
ENSRNOG00000004509	Eapp	48	2	44	1
ENSRNOG00000053557	LOC102553386	48	2	51	1
ENSRNOG00000025695	Tns3	48	2	48	3
ENSRNOG00000016587	Ninj1	48	1	50	5
ENSRNOG00000015447	Calcoco1	48	2	46	1
ENSRNOG00000015528	Pja2	48	2	46	1
ENSRNOG00000020455	Cst6	48	2	55	3
ENSRNOG00000046955	Cbx6	48	1	53	4
ENSRNOG00000000185	Mpst	48	2	53	3
ENSRNOG00000013930	Rnf4	48	2	49	2
ENSRNOG00000002569	Mrps14	48	2	51	1
ENSRNOG00000011008	Bet1	48	2	49	1
ENSRNOG00000001003	Trappc5	48	2	48	< 1
ENSRNOG00000008065	Wwc1	48	2	44	3
ENSRNOG00000001288	Gpr146	48	2	39	3
ENSRNOG00000002969	Itpkb	48	3	45	4
ENSRNOG00000003011	Gadd45gip1	48	2	48	1
ENSRNOG00000011647	S100a6	48	3	58	6
ENSRNOG00000008994	Arpc4	48	2	49	2
ENSRNOG00000037998	Snw1	48	3	48	2
ENSRNOG00000004255	Usf1	48	2	49	1
ENSRNOG00000028956	Mbd3	48	2	48	1
ENSRNOG00000018822	Slc5a5	48	1	52	4
ENSRNOG00000036684	Pcyt2	48	1	48	3
ENSRNOG00000001465	Ids	48	1	45	3
ENSRNOG00000002828	Tob1	48	3	44	1
ENSRNOG00000018507	Gfpt1	48	2	49	3
ENSRNOG00000010117	Eif3a	48	1	48	3
ENSRNOG00000018823	Nisch	48	1	47	3
ENSRNOG00000018170	Slc27a1	47	2	46	2
ENSRNOG00000011148	Ssr3	47	< 1	47	< 1
ENSRNOG00000005841	Erp44	47	1	45	< 1
ENSRNOG00000016530	Nsa2	47	< 1	48	1
ENSRNOG00000019264	Ltbr	47	1	46	1
ENSRNOG00000020897	Prpf19	47	1	50	2
ENSRNOG00000012455	Tardbp	47	2	49	2
ENSRNOG00000011441	Tpd52	47	1	44	< 1
ENSRNOG00000001559	Mtx2	47	2	50	< 1
ENSRNOG00000019450	Etf1	47	2	47	2
ENSRNOG00000050348	LOC684270	47	1	41	4
ENSRNOG00000016050	Fgfr1	47	2	44	2
ENSRNOG00000046159	Gns	47	1	46	2
ENSRNOG00000059764	Snrpn	47	2	49	2
ENSRNOG00000008639	Pabpc1	47	1	52	2
ENSRNOG00000012406	Pcbp4	47	2	41	3
ENSRNOG00000014582	Mrpl18	47	3	49	1
ENSRNOG00000002449	Maged2	47	2	46	2
ENSRNOG00000021151	Ppp1r14b	47	2	48	2
ENSRNOG00000016686	Tmem167a	47	10	44	18
ENSRNOG00000019936	Anapc15	47	1	44	4
ENSRNOG00000006500	Snf8	47	2	47	2
ENSRNOG00000019622	Ackr3	47	3	40	4
ENSRNOG00000001852	Ergic2	47	2	49	1
ENSRNOG00000002860	Ccdc181	47	2	45	1
ENSRNOG00000037661	Tmsb15b2	47	3	52	4
ENSRNOG00000015097	Kcmf1	47	2	45	2
ENSRNOG00000009102	Fermt2	47	1	47	2
ENSRNOG00000018128	Unc50	47	3	50	1
ENSRNOG00000051232	Gbe1	47	2	45	< 1
ENSRNOG00000014165	Ssr1	47	2	46	2
ENSRNOG00000015999	Cirbp	47	4	32	2
ENSRNOG00000050323	Srsf1	47	2	49	3
ENSRNOG00000004681	Eny2	47	2	44	2
ENSRNOG00000005434	Sptbn1	47	2	48	4
ENSRNOG00000017352	Ctdnep1	47	2	47	2
ENSRNOG00000016778	Cops7a	47	2	48	2
ENSRNOG00000017119	Ciao2a	47	2	46	2
ENSRNOG00000001783	Tra2b	47	2	53	2
ENSRNOG00000027245	Tdrp	47	2	42	2
ENSRNOG00000026884	Snx17	47	< 1	46	2
ENSRNOG00000002142	Cds1	47	2	43	2
ENSRNOG00000002418	Tgfb2	46	3	43	2
ENSRNOG00000025791	Dync1li2	46	1	46	2
ENSRNOG00000032776	Srp54a	46	1	45	< 1
ENSRNOG00000014398	Scara5	46	1	47	4
ENSRNOG00000053787	Mdfic	46	3	45	2
ENSRNOG00000051151	Gmps	46	2	51	2
ENSRNOG00000018102	Coa5	46	1	47	2
ENSRNOG00000010512	Yipf1	46	2	44	1
ENSRNOG00000005310	Cul1	46	1	45	1
ENSRNOG00000033581	AABR07044388.2	46	3	50	8
ENSRNOG00000055314	Msrb1	46	2	47	2
ENSRNOG00000007527	Tm2d1	46	2	44	1
ENSRNOG00000000888	Sbds	46	1	49	2
ENSRNOG00000018593	Txndc9	46	2	48	1
ENSRNOG00000018087	Vim	46	2	63	5
ENSRNOG00000057056	Rab5a	46	1	46	2
ENSRNOG00000008079	Ugp2	46	1	49	4
ENSRNOG00000028448	Elovl1	46	2	49	2
ENSRNOG00000010752	Tmem41b	46	2	43	< 1
ENSRNOG00000004581	Zdhhc9	46	1	42	2
ENSRNOG00000046085	Gon7	46	1	47	< 1
ENSRNOG00000027039	Mrpl22	46	2	45	3
ENSRNOG00000006067	Aifm1	46	2	46	1
ENSRNOG00000009432	Eif2s1	46	2	50	2
ENSRNOG00000009550	Sqle	46	4	47	7
ENSRNOG00000023520	Cs	46	1	49	2
ENSRNOG00000007818	Slc45a4	46	2	42	2
ENSRNOG00000028105	Hars1	46	2	44	1
ENSRNOG00000042915	Mxra7	46	1	42	< 1
ENSRNOG00000014270	Rer1	46	1	47	1
ENSRNOG00000013265	Tgfbr2	46	2	46	3
ENSRNOG00000020678	Ifi35	46	2	49	2
ENSRNOG00000006206	Tmem106b	46	2	41	< 1
ENSRNOG00000003797	Mrps7	46	2	49	1
ENSRNOG00000062251	AABR07055844.1	46	2	53	3
ENSRNOG00000012021	Ctnnbl1	46	3	44	1
ENSRNOG00000055760	AABR07010649.1	46	3	44	1
ENSRNOG00000003879	Rnf167	46	1	42	1
ENSRNOG00000017676	Plvap	46	2	50	3
ENSRNOG00000010727	Ube2r2	46	1	48	1
ENSRNOG00000010697	Hadh	46	< 1	45	3
ENSRNOG00000039297	Mrpl52	45	1	48	1
ENSRNOG00000048441	Wdr82	45	3	54	3
ENSRNOG00000010363	Mrps23	45	2	45	1
ENSRNOG00000015840	Hsd17b4	45	2	47	< 1
ENSRNOG00000029682	Clic1	45	2	47	2
ENSRNOG00000009997	Erap1	45	2	43	1
ENSRNOG00000005331	Vapb	45	2	45	2
ENSRNOG00000038085	Rpe	45	1	46	2
ENSRNOG00000010894	Tmem203	45	1	45	2
ENSRNOG00000005478	Fkbp9	45	1	48	2
ENSRNOG00000054058	Osbpl1a	45	< 1	41	2
ENSRNOG00000006077	Snx5	45	1	43	1
ENSRNOG00000057116	LOC102548286	45	3	44	3
ENSRNOG00000001738	Eif4g1	45	2	47	4
ENSRNOG00000011366	Pigs	45	2	44	1
ENSRNOG00000055853	Gorasp2	45	2	46	2
ENSRNOG00000021005	Mrpl16	45	2	42	2
ENSRNOG00000038001	Slc25a1	45	2	42	2
ENSRNOG00000005355	Ncstn	45	2	42	1
ENSRNOG00000019702	Med29	45	2	42	1
ENSRNOG00000004420	Rad21	45	2	47	1
ENSRNOG00000028498	Wdr1	45	1	48	4
ENSRNOG00000018677	Akt2	45	2	37	2
ENSRNOG00000046493	Pnpo	45	2	42	1
ENSRNOG00000009878	Crtapl1	45	2	47	1
ENSRNOG00000057867	Mns1	45	1	38	2
ENSRNOG00000006987	Tmem263	45	2	43	2
ENSRNOG00000017383	Hikeshi	45	1	48	1
ENSRNOG00000030683	Vps26a	45	1	42	1
ENSRNOG00000019772	Dnpep	45	2	43	1
ENSRNOG00000026742	Ypel5	45	< 1	51	1
ENSRNOG00000000921	Ubl3	45	1	42	1
ENSRNOG00000009252	Poldip2	45	< 1	45	< 1
ENSRNOG00000011535	Gcsh	45	1	41	2
ENSRNOG00000046871	LOC681367	45	5	50	3
ENSRNOG00000025981	Ska2	45	2	41	2
ENSRNOG00000016269	Rpl7l1	45	2	42	2
ENSRNOG00000010267	Klhdc10	45	2	44	2
ENSRNOG00000057729	Strip2	45	4	51	7
ENSRNOG00000006795	Apmap	45	2	42	1
ENSRNOG00000011997	AABR07008940.1	45	1	44	2
ENSRNOG00000000459	Psmb9	45	4	52	4
ENSRNOG00000018322	Picalm	45	2	44	2
ENSRNOG00000016484	Gstk1	45	2	44	2
ENSRNOG00000002320	Commd8	45	1	45	1
ENSRNOG00000016690	Idi1	44	4	51	11
ENSRNOG00000004723	Fcf1	44	2	47	2
ENSRNOG00000023375	Rab34	44	1	50	1
ENSRNOG00000019598	Vegfa	44	2	46	3
ENSRNOG00000049330	NEWGENE_1308196	44	2	42	4
ENSRNOG00000018090	Ppp6r1	44	1	47	2
ENSRNOG00000005101	Mia2	44	1	43	2
ENSRNOG00000013454	Rala	44	3	38	2
ENSRNOG00000014284	Elof1	44	1	47	1
ENSRNOG00000019725	Actr1a	44	2	47	2
ENSRNOG00000007743	Mgst1	44	2	43	1
ENSRNOG00000038883	LOC294154	44	1	43	1
ENSRNOG00000031730	Eloc	44	2	44	2
ENSRNOG00000016800	Ss18	44	1	36	2
ENSRNOG00000006247	Copa	44	1	46	2
ENSRNOG00000007568	Spata6	44	2	46	3
ENSRNOG00000031203	Scfd1	44	3	41	2
ENSRNOG00000009713	Oxa1l	44	< 1	42	1
ENSRNOG00000017730	Psmd1	44	2	44	2
ENSRNOG00000061129	Psmd14	44	2	45	1
ENSRNOG00000032635	LOC100360117	44	2	49	3
ENSRNOG00000019247	Plekhj1	44	1	42	2
ENSRNOG00000001893	LOC100362453	44	2	45	2
ENSRNOG00000001061	Rilpl2	44	3	54	2
ENSRNOG00000011981	Slc39a13	44	1	44	2
ENSRNOG00000024170	Phf5a	44	1	46	2
ENSRNOG00000020791	Ube2q1	44	1	43	1
ENSRNOG00000005551	Derl1	44	1	42	1
ENSRNOG00000008680	Loxl1	44	1	44	2
ENSRNOG00000007671	Smu1	44	2	43	1
ENSRNOG00000004936	Sdc2	44	1	41	1
ENSRNOG00000004742	Chp1	44	1	45	2
ENSRNOG00000006380	Srsf6	44	1	43	2
ENSRNOG00000019087	Fam174a	44	1	42	< 1
ENSRNOG00000020513	Becn1	44	2	42	2
ENSRNOG00000001643	Psmg1	44	2	46	2
ENSRNOG00000031506	Ftl1	44	1	40	1
ENSRNOG00000021174	Macrod1	44	2	42	1
ENSRNOG00000018761	Eif3c	44	2	47	2
ENSRNOG00000008733	Lsm3	44	2	42	1
ENSRNOG00000019400	Dag1	44	2	42	2
ENSRNOG00000042344	Smim22	43	2	48	2
ENSRNOG00000012513	Pdk3	43	2	44	1
ENSRNOG00000015713	Parva	43	1	43	1
ENSRNOG00000015914	U2af2	43	1	47	1
ENSRNOG00000007851	Psma3l	43	2	41	2
ENSRNOG00000009630	Hsd17b12	43	2	44	3
ENSRNOG00000010083	Prpsap1	43	2	47	2
ENSRNOG00000004510	Slc35b1	43	< 1	42	1
ENSRNOG00000003743	Dars	43	2	42	1
ENSRNOG00000001253	Eif3b	43	< 1	46	2
ENSRNOG00000017949	Mvb12a	43	1	45	2
ENSRNOG00000015720	Polr2c	43	2	45	2
ENSRNOG00000015869	Pccb	43	1	44	< 1
ENSRNOG00000014637	Atxn10	43	2	42	< 1
ENSRNOG00000023910	Man2b1	43	1	46	3
ENSRNOG00000004481	Adss	43	1	50	3
ENSRNOG00000040120	Bhmt2	43	2	44	2
ENSRNOG00000007990	Adipor2	43	2	42	6
ENSRNOG00000019143	Galnt2	43	1	44	1
ENSRNOG00000015848	Etfrf1	43	8	43	6
ENSRNOG00000012480	Pxylp1	43	2	44	2
ENSRNOG00000009689	Api5	43	2	44	2
ENSRNOG00000001821	Adipoq	43	2	44	2
ENSRNOG00000006228	Pdia4	43	1	36	2
ENSRNOG00000007203	Psmc6	43	2	42	2
ENSRNOG00000011195	Prkra	43	1	43	2
ENSRNOG00000010196	Glb1	43	1	45	1
[truncated: 19,253 more rows]

## Sheet: Differentially expressed genes
Additional file 2 - S2 - All differentially expressed genes in lean vs obese Zucker rats: Table of all the differentially expressed genes in the choroid plexus of lean or obese Zucker rats. Differentially expressed genes are all genes with an adjusted p < 0.05. The table contains the Ensembl ID (Rnor_6.0 version 104) together with the Gene (gene symbol). The BaseMean (DEseq2) is the mean of the n…
Ensembl ID	Gene	BaseMean	Log2FC	p-value	Adjusted p-value
ENSRNOG00000060899	AABR07040840.1	11	1.37	< 0.001	< 0.05
ENSRNOG00000020951	Slc4a1	30	1.33	< 0.001	< 0.001
ENSRNOG00000055292	LOC679087	24	1.27	< 0.001	< 0.01
ENSRNOG00000019183	Alox15	36	1.23	< 0.001	< 0.01
ENSRNOG00000025140	Zfat	1083	1.03	< 0.001	< 0.05
ENSRNOG00000010517	Fam126a	226	0.98	< 0.001	< 0.01
ENSRNOG00000004540	Clec3b	69	0.88	< 0.001	< 0.01
ENSRNOG00000003170	Nlrp3	28	0.86	< 0.001	< 0.05
ENSRNOG00000031167	AABR07054319.1	73	0.84	< 0.001	< 0.05
ENSRNOG00000030914	Lexm	148	0.80	< 0.001	< 0.05
ENSRNOG00000026435	Arid3a	70	0.80	< 0.001	< 0.01
ENSRNOG00000005935	A3galt2	65	0.80	< 0.001	< 0.01
ENSRNOG00000022710	Prrg4	123	0.79	< 0.001	< 0.05
ENSRNOG00000019582	Mthfd1l	47	0.78	< 0.001	< 0.05
ENSRNOG00000031801	Ephb3	117	0.77	< 0.001	< 0.05
ENSRNOG00000016248	Sox18	141	0.74	< 0.001	< 0.01
ENSRNOG00000008215	Trim47	92	0.74	< 0.001	< 0.01
ENSRNOG00000057569	Ahnak	998	0.73	< 0.001	< 0.01
ENSRNOG00000056585	Fscn1	100	0.73	< 0.001	< 0.05
ENSRNOG00000002922	Adora2b	30	0.73	< 0.001	< 0.05
ENSRNOG00000019648	AABR07068316.1	192	0.73	< 0.001	< 0.05
ENSRNOG00000024818	Eva1b	140	0.72	< 0.001	< 0.05
ENSRNOG00000003033	Plcd3	227	0.72	< 0.001	< 0.01
ENSRNOG00000049989	Wdcp	46	0.72	< 0.001	< 0.05
ENSRNOG00000017448	Exoc3l2	287	0.71	< 0.001	< 0.05
ENSRNOG00000005575	Abi3	50	0.71	< 0.001	< 0.05
ENSRNOG00000016595	Hhex	50	0.70	< 0.001	< 0.05
ENSRNOG00000015525	Zswim3	82	0.67	< 0.001	< 0.01
ENSRNOG00000019140	Banp	209	0.66	< 0.001	< 0.01
ENSRNOG00000018338	Vwa1	265	0.65	< 0.001	< 0.01
ENSRNOG00000001785	Etv5	79	0.64	< 0.001	< 0.05
ENSRNOG00000022623	Ttll12	277	0.62	< 0.001	< 0.05
ENSRNOG00000018515	Det1	86	0.62	< 0.001	< 0.01
ENSRNOG00000031789	Rangap1	550	0.61	< 0.001	< 0.05
ENSRNOG00000011683	Fes	63	0.60	< 0.001	< 0.01
ENSRNOG00000051915	Spred3	55	0.59	< 0.001	< 0.05
ENSRNOG00000018290	Alx3	66	0.58	< 0.001	< 0.05
ENSRNOG00000045568	Rbm14	208	0.57	< 0.001	< 0.001
ENSRNOG00000003897	Col1a1	758	0.57	< 0.001	< 0.01
ENSRNOG00000014741	Kcnu1	211	0.57	< 0.001	< 0.05
ENSRNOG00000026643	Chordc1	992	0.56	< 0.001	< 0.01
ENSRNOG00000033361	Slc39a5	122	0.55	< 0.001	< 0.05
ENSRNOG00000056955	Bicdl1	1053	0.55	< 0.001	< 0.001
ENSRNOG00000019677	Arid3b	92	0.55	< 0.001	< 0.05
ENSRNOG00000058618	Dcst2	239	0.53	< 0.001	< 0.05
ENSRNOG00000003517	Tbx2	74	0.53	< 0.001	< 0.05
ENSRNOG00000005447	Ypel2	136	0.53	< 0.001	< 0.05
ENSRNOG00000011346	Ehd2	279	0.53	< 0.001	< 0.05
ENSRNOG00000011752	Sh3d19	1409	0.52	< 0.001	< 0.05
ENSRNOG00000020482	Nfatc4	53	0.52	< 0.001	< 0.05
ENSRNOG00000014549	Arhgef26	391	0.51	< 0.001	< 0.05
ENSRNOG00000020880	Klhl18	447	0.51	< 0.001	< 0.01
ENSRNOG00000028353	Sox13	236	0.50	< 0.001	< 0.001
ENSRNOG00000019638	Lmna	1649	0.49	< 0.001	< 0.05
ENSRNOG00000016754	Bcs1l	107	0.49	< 0.001	< 0.05
ENSRNOG00000032788	Dysf	175	0.48	< 0.001	< 0.01
ENSRNOG00000006060	Matn2	621	0.48	< 0.001	< 0.05
ENSRNOG00000060773	Sertad4	203	0.48	< 0.001	< 0.05
ENSRNOG00000009068	Phlda3	1473	0.47	< 0.001	< 0.001
ENSRNOG00000026114	Ap5b1	87	0.47	< 0.001	< 0.05
ENSRNOG00000008565	Nkiras1	168	0.46	< 0.001	< 0.01
ENSRNOG00000015222	Tent5c	273	0.46	< 0.001	< 0.01
ENSRNOG00000058461	Sfpq	1242	0.46	< 0.001	< 0.01
ENSRNOG00000045884	predicted gene (25994)	542	0.45	< 0.001	< 0.01
ENSRNOG00000040205	Zcchc24	242	0.44	< 0.001	< 0.05
ENSRNOG00000012499	Rarg	238	0.44	< 0.001	< 0.01
ENSRNOG00000021004	Rasip1	176	0.43	< 0.001	< 0.05
ENSRNOG00000024376	Zfp111	144	0.43	< 0.001	< 0.05
ENSRNOG00000011474	Ppp1r3b	924	0.43	< 0.001	< 0.05
ENSRNOG00000024577	Gamt	278	0.42	< 0.001	< 0.01
ENSRNOG00000006118	Klf10	387	0.42	< 0.001	< 0.05
ENSRNOG00000020871	Ltbp4	352	0.42	< 0.001	< 0.05
ENSRNOG00000051461	Rfwd3	164	0.41	< 0.001	< 0.05
ENSRNOG00000009867	Tgfb3	132	0.41	< 0.001	< 0.05
ENSRNOG00000007779	Kank4	279	0.41	< 0.001	< 0.05
ENSRNOG00000020640	Zbtb7b	575	0.40	< 0.001	< 0.05
ENSRNOG00000020716	Axl	531	0.40	< 0.001	< 0.05
ENSRNOG00000012702	Nfya	317	0.39	< 0.001	< 0.05
ENSRNOG00000011026	Irf2bpl	475	0.39	< 0.001	< 0.01
ENSRNOG00000018087	Vim	1818	0.39	< 0.001	< 0.01
ENSRNOG00000009360	Sh3bp1	315	0.39	< 0.001	< 0.05
ENSRNOG00000013169	Traf4	488	0.39	< 0.001	< 0.01
ENSRNOG00000000962	Slc15a4	255	0.38	< 0.001	< 0.01
ENSRNOG00000016831	Serpinh1	4374	0.38	< 0.001	< 0.01
ENSRNOG00000001453	Baz1b	1544	0.37	< 0.001	< 0.05
ENSRNOG00000017824	Ncoa5	394	0.37	< 0.001	< 0.05
ENSRNOG00000002997	Slc9a3r2	727	0.36	< 0.001	< 0.05
ENSRNOG00000012428	Maf	550	0.36	< 0.001	< 0.05
ENSRNOG00000007600	Igsf1	7543	0.36	< 0.001	< 0.001
ENSRNOG00000020881	Frmd8	355	0.36	< 0.001	< 0.05
ENSRNOG00000010789	Dusp7	197	0.36	< 0.001	< 0.05
ENSRNOG00000002926	Uap1	701	0.36	< 0.001	< 0.05
ENSRNOG00000001249	Col6a1	429	0.36	< 0.001	< 0.05
ENSRNOG00000002180	Tbc1d1	1321	0.35	< 0.001	< 0.001
ENSRNOG00000059406	Ier5	610	0.35	< 0.001	< 0.01
ENSRNOG00000005678	Lamb1	834	0.34	< 0.001	< 0.05
ENSRNOG00000019458	Shpk	203	0.34	< 0.001	< 0.05
ENSRNOG00000020060	Atf5	1485	0.33	< 0.001	< 0.05
ENSRNOG00000006144	Cntn3	429	0.32	< 0.001	< 0.01
ENSRNOG00000008815	Fbxo46	185	0.32	< 0.001	< 0.05
ENSRNOG00000043370	Fubp1	1349	0.32	< 0.001	< 0.05
ENSRNOG00000019150	Polb	207	0.32	< 0.001	< 0.05
ENSRNOG00000025459	Mars1	975	0.32	< 0.001	< 0.01
ENSRNOG00000014666	Tfeb	285	0.32	< 0.01	< 0.05
ENSRNOG00000000485	Bak1	532	0.32	< 0.001	< 0.05
ENSRNOG00000002163	Klf3	368	0.32	< 0.001	< 0.05
ENSRNOG00000020134	Upf1	869	0.31	< 0.001	< 0.05
ENSRNOG00000007520	Zcchc3	181	0.31	< 0.001	< 0.05
ENSRNOG00000042620	Marveld1	523	0.31	< 0.001	< 0.05
ENSRNOG00000010298	Xbp1	951	0.31	< 0.001	< 0.05
ENSRNOG00000005480	Ybx3	937	0.31	< 0.01	< 0.05
ENSRNOG00000009000	Foxj2	274	0.31	< 0.001	< 0.05
ENSRNOG00000052113	Ppp1r9b	1148	0.31	< 0.001	< 0.05
ENSRNOG00000025679	Stk40	855	0.30	< 0.001	< 0.05
ENSRNOG00000010959	Klhl25	330	0.30	< 0.001	< 0.05
ENSRNOG00000005573	Ntn4	1434	0.30	< 0.001	< 0.05
ENSRNOG00000021824	Dnajb1	1155	0.30	< 0.001	< 0.01
ENSRNOG00000014969	Lzts2	489	0.30	< 0.001	< 0.05
ENSRNOG00000006514	Vezt	224	0.30	< 0.001	< 0.05
ENSRNOG00000014274	Trit1	290	0.30	< 0.001	< 0.05
ENSRNOG00000008415	Nab2	709	0.29	< 0.001	< 0.05
ENSRNOG00000005024	Cdkn2aipnl	663	0.29	< 0.001	< 0.05
ENSRNOG00000001061	Rilpl2	941	0.29	< 0.001	< 0.05
ENSRNOG00000001436	Ywhag	2235	0.28	< 0.001	< 0.01
ENSRNOG00000004829	Immp1l	493	0.28	< 0.001	< 0.05
ENSRNOG00000010237	Map7d1	1089	0.28	< 0.01	< 0.05
ENSRNOG00000012563	Arhgap29	621	0.27	< 0.001	< 0.05
ENSRNOG00000034066	Hspa8	14573	0.27	< 0.001	< 0.05
ENSRNOG00000050190	Eng	1130	0.27	< 0.01	< 0.05
ENSRNOG00000021392	Noc2l	544	0.27	< 0.001	< 0.05
ENSRNOG00000047246	Chtf8	1433	0.27	< 0.001	< 0.01
ENSRNOG00000012138	Rbmxl1	504	0.27	< 0.001	< 0.05
ENSRNOG00000003402	Stx6	827	0.27	< 0.001	< 0.05
ENSRNOG00000045775	Rnpepl1	476	0.26	< 0.001	< 0.05
ENSRNOG00000049385	Adamtsl4	2502	0.26	< 0.001	< 0.01
ENSRNOG00000010308	Nr2f2	1058	0.26	< 0.001	< 0.05
ENSRNOG00000003975	Pfn1	3290	0.26	< 0.001	< 0.05
ENSRNOG00000009935	Xpo1	1439	0.25	< 0.001	< 0.05
ENSRNOG00000011222	Dynll1	2875	0.25	< 0.001	< 0.05
ENSRNOG00000016655	Pex6	551	0.25	< 0.001	< 0.05
ENSRNOG00000018404	Aars	1889	0.25	< 0.001	< 0.05
ENSRNOG00000018604	Tufm	750	0.24	< 0.001	< 0.05
ENSRNOG00000012378	Dbnl	881	0.24	< 0.001	< 0.05
ENSRNOG00000036663	Foxk2	1008	0.24	< 0.001	< 0.05
ENSRNOG00000007029	Dnaja1	5653	0.24	< 0.001	< 0.05
ENSRNOG00000010557	Smarcd2	609	0.23	< 0.01	< 0.05
ENSRNOG00000014875	Ash2l	970	0.23	< 0.001	< 0.05
ENSRNOG00000001055	Rilpl1	495	0.23	< 0.001	< 0.05
ENSRNOG00000011052	Gars	1038	0.23	< 0.01	< 0.05
ENSRNOG00000017704	Sema3f	1361	0.20	< 0.001	< 0.05
ENSRNOG00000055446	Amfr	6362	-0.14	< 0.001	< 0.05
ENSRNOG00000004621	Rtn4	7660	-0.16	< 0.001	< 0.05
ENSRNOG00000010752	Tmem41b	2309	-0.16	< 0.001	< 0.05
ENSRNOG00000004581	Zdhhc9	2492	-0.17	< 0.001	< 0.05
ENSRNOG00000054058	Osbpl1a	4006	-0.17	< 0.001	< 0.05
ENSRNOG00000006130	Rab5b	5756	-0.18	< 0.001	< 0.05
ENSRNOG00000057628	Slc5a6	3875	-0.18	< 0.001	< 0.05
ENSRNOG00000006444	Fkbp4	1802	-0.19	< 0.001	< 0.05
ENSRNOG00000010352	Dnajc3	1968	-0.19	< 0.001	< 0.05
ENSRNOG00000036816	Wls	8470	-0.19	< 0.001	< 0.05
ENSRNOG00000042821	Cd59	17045	-0.19	< 0.001	< 0.05
ENSRNOG00000004280	Tcn2	3916	-0.20	< 0.001	< 0.05
ENSRNOG00000016919	Scaf8	1239	-0.20	< 0.001	< 0.05
ENSRNOG00000000021	AABR07061902.1	687	-0.21	< 0.001	< 0.05
ENSRNOG00000000392	Supv3l1	859	-0.21	< 0.001	< 0.05
ENSRNOG00000002609	Ero1b	788	-0.22	< 0.001	< 0.05
ENSRNOG00000023383	Ddx3x	13076	-0.22	< 0.001	< 0.05
ENSRNOG00000028512	Ilvbl	568	-0.22	< 0.001	< 0.05
ENSRNOG00000027839	Ptk2b	714	-0.23	< 0.001	< 0.05
ENSRNOG00000020624	Acadsb	887	-0.23	< 0.001	< 0.05
ENSRNOG00000004509	Eapp	963	-0.23	< 0.001	< 0.05
ENSRNOG00000024852	Tmx4	2485	-0.23	< 0.001	< 0.05
ENSRNOG00000029209	Rnf13	3109	-0.23	< 0.001	< 0.05
ENSRNOG00000020194	Hes6	1141	-0.24	< 0.001	< 0.05
ENSRNOG00000004628	Dazap2	1704	-0.24	< 0.001	< 0.05
ENSRNOG00000000161	Chm	760	-0.24	< 0.01	< 0.05
ENSRNOG00000019937	Kcnk1	3894	-0.24	< 0.001	< 0.05
ENSRNOG00000013229	Mthfs	730	-0.24	< 0.001	< 0.05
ENSRNOG00000016343	Dkk3	6554	-0.24	< 0.001	< 0.05
ENSRNOG00000008932	Ncapd3	784	-0.24	< 0.001	< 0.05
ENSRNOG00000030478	AY172581.9	5373	-0.25	< 0.001	< 0.05
ENSRNOG00000015143	Siah1	863	-0.25	< 0.001	< 0.05
ENSRNOG00000045838	Hps1	976	-0.25	< 0.001	< 0.05
ENSRNOG00000011140	Prxl2a	1670	-0.25	< 0.001	< 0.05
ENSRNOG00000002473	Odr4	496	-0.25	< 0.001	< 0.05
ENSRNOG00000059900	Bst2	2127	-0.25	< 0.001	< 0.05
ENSRNOG00000005513	Srsf5	6106	-0.26	< 0.001	< 0.001
ENSRNOG00000016477	Vangl1	642	-0.26	< 0.001	< 0.05
ENSRNOG00000017766	Ca12	24226	-0.26	< 0.001	< 0.01
ENSRNOG00000010389	Ndrg2	10135	-0.26	< 0.001	< 0.05
ENSRNOG00000013742	Large1	2057	-0.26	< 0.001	< 0.05
ENSRNOG00000004555	Sec14l4	1033	-0.26	< 0.001	< 0.05
ENSRNOG00000001873	P2rx6	1354	-0.27	< 0.001	< 0.05
ENSRNOG00000031266	Siae	1066	-0.27	< 0.001	< 0.05
ENSRNOG00000009094	Nudt4	2560	-0.27	< 0.001	< 0.05
ENSRNOG00000009850	St3gal4	351	-0.28	< 0.001	< 0.05
ENSRNOG00000019161	Cpeb1	664	-0.29	< 0.001	< 0.05
ENSRNOG00000061408	AC096317.5	320	-0.30	< 0.001	< 0.05
ENSRNOG00000012181	Lpl	5242	-0.30	< 0.01	< 0.05
ENSRNOG00000019132	Fv1	659	-0.30	< 0.001	< 0.05
ENSRNOG00000059714	Hsp90aa1	1444	-0.30	< 0.001	< 0.05
ENSRNOG00000012273	Dmtn	3114	-0.31	< 0.001	< 0.001
ENSRNOG00000055157	Pard6g	301	-0.31	< 0.001	< 0.05
ENSRNOG00000016800	Ss18	2375	-0.31	< 0.001	< 0.01
ENSRNOG00000004232	G2e3	256	-0.31	< 0.001	< 0.05
ENSRNOG00000009096	Pon3	1273	-0.31	< 0.001	< 0.05
ENSRNOG00000058609	Palmd	3049	-0.31	< 0.001	< 0.05
ENSRNOG00000017250	Gmpr	1509	-0.32	< 0.001	< 0.05
ENSRNOG00000004642	Lmx1a	3319	-0.32	< 0.001	< 0.01
ENSRNOG00000002947	Dpt	1168	-0.32	< 0.001	< 0.01
ENSRNOG00000037632	LOC688553	182	-0.34	< 0.001	< 0.05
ENSRNOG00000007329	Frmd6	506	-0.34	< 0.001	< 0.05
ENSRNOG00000009740	Slco1c1	8912	-0.35	< 0.001	< 0.01
ENSRNOG00000009263	Ifi27	2008	-0.35	< 0.001	< 0.05
ENSRNOG00000000476	Zbtb22	833	-0.35	< 0.001	< 0.01
ENSRNOG00000015999	Cirbp	1497	-0.35	< 0.001	< 0.05
ENSRNOG00000019667	Ppfibp2	1600	-0.36	< 0.001	< 0.05
ENSRNOG00000001817	Tm7sf3	579	-0.36	< 0.001	< 0.01
ENSRNOG00000004152	Lrp12	776	-0.36	< 0.001	< 0.05
ENSRNOG00000012847	Scgb1c1	2733	-0.36	< 0.001	< 0.05
ENSRNOG00000054770	Rdh11	1928	-0.36	< 0.001	< 0.01
ENSRNOG00000020833	Cspg5	442	-0.37	< 0.001	< 0.05
ENSRNOG00000004672	Sec14l2	473	-0.37	< 0.001	< 0.05
ENSRNOG00000032364	Tbcel	1973	-0.37	< 0.001	< 0.001
ENSRNOG00000019490	Slc20a2	6544	-0.37	< 0.001	< 0.01
ENSRNOG00000032917	Zfand2a	1539	-0.37	< 0.001	< 0.01
ENSRNOG00000053384	Bmp7	1970	-0.37	< 0.001	< 0.01
ENSRNOG00000002270	Hnrnpdl	2342	-0.37	< 0.001	< 0.05
ENSRNOG00000008000	Syt13	675	-0.38	< 0.001	< 0.01
ENSRNOG00000027230	Fhod3	676	-0.39	< 0.001	< 0.05
ENSRNOG00000003407	Ptpn14	466	-0.39	< 0.001	< 0.05
ENSRNOG00000008678	Antxr1	2152	-0.39	< 0.001	< 0.05
ENSRNOG00000011550	Kcnab2	442	-0.39	< 0.001	< 0.05
ENSRNOG00000013515	Ptpru	469	-0.39	< 0.001	< 0.05
ENSRNOG00000009381	Mapk6	4266	-0.39	< 0.001	< 0.01
ENSRNOG00000016897	Rlbp1	3945	-0.40	< 0.001	< 0.05
ENSRNOG00000014963	Adgrg1	1141	-0.41	< 0.001	< 0.001
ENSRNOG00000013064	Lrp8	5168	-0.42	< 0.001	< 0.05
ENSRNOG00000048961	Bhlhe41	589	-0.42	< 0.001	< 0.05
ENSRNOG00000019296	Gnat2	244	-0.42	< 0.001	< 0.05
ENSRNOG00000015835	Cacna2d2	580	-0.43	< 0.001	< 0.05
ENSRNOG00000018760	Mpp7	623	-0.44	< 0.001	< 0.05
ENSRNOG00000018070	Rnf182	132	-0.44	< 0.001	< 0.05
ENSRNOG00000006010	Slc6a20	617	-0.44	< 0.001	< 0.01
ENSRNOG00000008492	Cfap45	245	-0.44	< 0.001	< 0.05
ENSRNOG00000045844	Impact	3062	-0.45	< 0.001	< 0.01
ENSRNOG00000011171	Rims3	582	-0.45	< 0.001	< 0.05
ENSRNOG00000016878	Plppr5	758	-0.45	< 0.001	< 0.05
ENSRNOG00000049075	Fabp5	154	-0.46	< 0.001	< 0.05
ENSRNOG00000016099	Id4	1464	-0.46	< 0.001	< 0.05
ENSRNOG00000004392	Aatk	204	-0.46	< 0.001	< 0.05
ENSRNOG00000013140	Pdzd2	1002	-0.46	< 0.001	< 0.05
ENSRNOG00000033545	AY172581.21	616	-0.47	< 0.001	< 0.001
ENSRNOG00000002636	Abat	964	-0.47	< 0.001	< 0.01
ENSRNOG00000023389	Ephx4	183	-0.47	< 0.001	< 0.01
ENSRNOG00000000142	Plxdc2	205	-0.48	< 0.001	< 0.05
ENSRNOG00000002538	Epb41l5	210	-0.48	< 0.001	< 0.01
ENSRNOG00000031993	Prim1	471	-0.49	< 0.001	< 0.001
ENSRNOG00000012618	Efhb	1232	-0.49	< 0.001	< 0.01
ENSRNOG00000014479	Cttnbp2nl	1016	-0.50	< 0.001	< 0.05
ENSRNOG00000015004	Fsbp	162	-0.50	< 0.001	< 0.05
ENSRNOG00000011815	Sgk1	7939	-0.50	< 0.001	< 0.05
ENSRNOG00000025235	Tmem130	184	-0.51	< 0.001	< 0.05
ENSRNOG00000004330	Chrdl1	65	-0.52	< 0.001	< 0.05
ENSRNOG00000002318	Limch1	105	-0.52	< 0.001	< 0.05
ENSRNOG00000006224	Klhl31	106	-0.52	< 0.01	< 0.05
ENSRNOG00000001115	Slc29a4	1661	-0.53	< 0.001	< 0.001
ENSRNOG00000033502	Ribc2	100	-0.54	< 0.001	< 0.01
ENSRNOG00000014951	Mesp1	137	-0.55	< 0.001	< 0.05
ENSRNOG00000016110	Kcnk12	63	-0.56	< 0.001	< 0.05
ENSRNOG00000015321	Moxd1	171	-0.57	< 0.001	< 0.05
ENSRNOG00000024149	Prr18	79	-0.58	< 0.001	< 0.01
ENSRNOG00000010646	Tmem229b	1229	-0.58	< 0.001	< 0.01
ENSRNOG00000010634	Megf11	202	-0.60	< 0.001	< 0.05
ENSRNOG00000035620	Mir22	198	-0.61	< 0.01	< 0.05
ENSRNOG00000002072	Eva1c	44	-0.62	< 0.001	< 0.05
ENSRNOG00000010312	Bhlhe23	132	-0.63	< 0.001	< 0.05
ENSRNOG00000016872	Plppr4	252	-0.64	< 0.001	< 0.01
ENSRNOG00000006569	Itgb8	3278	-0.64	< 0.001	< 0.01
ENSRNOG00000009582	Rpe65	236	-0.65	< 0.001	< 0.01
ENSRNOG00000016085	Mpzl2	1442	-0.68	< 0.001	< 0.001
ENSRNOG00000023803	Cmya5	61	-0.69	< 0.01	< 0.05
ENSRNOG00000026296	Saxo2	401	-0.69	< 0.001	< 0.01
ENSRNOG00000042978	Ncald	138	-0.70	< 0.001	< 0.01
ENSRNOG00000050979	Ubap1l	42	-0.70	< 0.001	< 0.05
ENSRNOG00000012168	Fbxl21	410	-0.71	< 0.001	< 0.001
ENSRNOG00000018982	Entpd3	43	-0.71	< 0.001	< 0.05
ENSRNOG00000030682	Calhm1	57	-0.73	< 0.001	< 0.05
ENSRNOG00000039949	Rad54b	53	-0.74	< 0.001	< 0.05
ENSRNOG00000009694	Bmp4	281	-0.74	< 0.001	< 0.01
ENSRNOG00000007713	Tmcc3	245	-0.75	< 0.001	< 0.01
ENSRNOG00000012593	Mmel1	299	-0.77	< 0.001	< 0.001
ENSRNOG00000053979	Egf	55	-0.78	< 0.001	< 0.01
ENSRNOG00000015581	Dnah6	95	-0.78	< 0.001	< 0.01
ENSRNOG00000011427	Hr	403	-0.78	< 0.001	< 0.01
ENSRNOG00000002906	Nr1i2	351	-0.79	< 0.001	< 0.01
ENSRNOG00000043866	AY172581.24	6955	-0.79	< 0.001	< 0.001
ENSRNOG00000016167	Spata2L	103	-0.80	< 0.001	< 0.05
ENSRNOG00000021472	Ermn	899	-0.82	< 0.001	< 0.01
ENSRNOG00000060635	AABR07052897.3	47	-0.84	< 0.001	< 0.01
ENSRNOG00000037814	Cxcl17	162	-0.86	< 0.001	< 0.01
ENSRNOG00000007508	Lrtm2	112	-0.86	< 0.001	< 0.01
ENSRNOG00000018598	Ankrd1	42	-0.87	< 0.001	< 0.05
ENSRNOG00000003601	RGD1564463	40	-0.91	< 0.001	< 0.05
ENSRNOG00000051838	LOC680989	65	-0.93	< 0.001	< 0.01
ENSRNOG00000007118	Eva1a	157	-0.94	< 0.001	< 0.01
ENSRNOG00000056083	AABR07018119.2	25	-0.94	< 0.001	< 0.05
ENSRNOG00000018385	Chrm1	24	-0.95	< 0.001	< 0.05
ENSRNOG00000042867	LOC688801	19	-0.98	< 0.01	< 0.05
ENSRNOG00000025994	Krt80	24	-1.05	< 0.001	< 0.01
ENSRNOG00000057787	AABR07026986.1	20	-1.13	< 0.001	< 0.05
ENSRNOG00000016798	Pla2g2f	24	-1.30	< 0.001	< 0.05
ENSRNOG00000059479	Adcy1	24	-1.30	< 0.001	< 0.01
ENSRNOG00000021945	Ccdc184	26	-1.33	< 0.001	< 0.001
ENSRNOG00000003891	Dio2	14	-2.18	< 0.001	< 0.05

## Sheet: Transporters
Additional file 2 - S3 - All differentially expressed transporters in lean vs obese Zucker rats: Table of all the differentially expressed transporters in the choroid plexus of lean or obese Zucker rats. Listed in the table is the Ensembl ID (Rnor_6.0 version 104) together with the Gene (gene symbol) and Alias (synonym). The lean and obese are the mean values, in transcript per million (TPM), of …
Ensembl ID	Gene	Alias	Lean		Obese TT		Adjusted p-value
			Mean (TPM)	SEM	Mean (TPM)	SEM
ENSRNOG00000019937	KCNK1	TWIK-1	101.95	3.61	88.64	2.79	< 0.05
ENSRNOG00000057628	SLC5A6	SMVT	71.40	2.56	65.37	1.80	< 0.05
ENSRNOG00000001115	SLC29A4	ENT4	33.79	1.44	23.04	1.19	< 0.001
ENSRNOG00000001873	P2RX6	P2X6	26.99	0.83	22.90	1.24	< 0.05
ENSRNOG00000006010	SLC6A20	XT3	17.77	1.22	13.03	0.43	< 0.01
ENSRNOG00000015835	CACNA2D2	CACNA2D	6.52	0.29	4.64	0.31	< 0.05
ENSRNOG00000000962	SLC15A4	PHT1	4.19	0.18	5.63	0.29	< 0.01
ENSRNOG00000030682	CALHM1	FAM26C	2.44	0.27	1.92	0.44	< 0.05
ENSRNOG00000016110	KCNK12	THIK-2	2.22	0.25	1.23	0.13	< 0.05
ENSRNOG00000033361	SLC39A5	ZIP5	1.75	0.12	2.46	0.08	< 0.05
ENSRNOG00000014741	KCNU1	KCa5.1	1.30	0.15	1.80	0.11	< 0.05
ENSRNOG00000020951	SLC4A1	AE1	0.18	0.03	0.48	0.08	< 0.001
