# Supplementary material for: CSF hyperdynamics in rats mimicking the obesity and androgen excess characteristic of patients with idiopathic intracranial hypertension
Source: Fluids Barriers CNS. 2024 Jan 25;21:10. doi: 10.1186/s12987-024-00511-1 (PMC10810013; doi:10.1186/s12987-024-00511-1)
Supplement: Supplementary file 4 — Supplementary Material 4 [file 12987_2024_511_MOESM4_ESM.xlsx]

## Sheet: All genes
Additional file 4 - S1 - All genes transcribed in lean and obese TT Zucker rats: Table of all the genes transcribed in the choroid plexus of lean or obese TT (testosterone-treated) Zucker rats. Listed in the table is the Ensembl ID (Rnor_6.0 version 104) together with the Gene (gene symbol). The lean and obese TT are the mean values, in transcript per million (TPM), of four Zucker rats each. Toge…
Ensembl ID	Gene	Lean		Obese TT
		Mean (TPM)	SEM	Mean (TPM)	SEM
ENSRNOG00000016275	Ttr	289017	7183	272901	8087
ENSRNOG00000005195	Cst3	34895	1076	29038	376
ENSRNOG00000030700	Mt-co3	15968	630	15520	895
ENSRNOG00000034234	Mt-co1	13597	189	13897	402
ENSRNOG00000031979	Mt-atp6	11725	361	12226	384
ENSRNOG00000059504	AABR07015078.2	10736	1165	15596	1292
ENSRNOG00000030371	Mt-co2	10175	564	9767	333
ENSRNOG00000004196	LOC108352650	7614	574	6280	144
ENSRNOG00000031766	Mt-cyb	7399	111	7720	176
ENSRNOG00000033615	Mt-nd3	7156	1018	6204	270
ENSRNOG00000015550	Ptgds	6724	174	6330	188
ENSRNOG00000030644	Mt-nd1	6543	71	6697	212
ENSRNOG00000016460	Clu	6134	101	6165	101
ENSRNOG00000033299	Mt-atp8	6112	3535	16114	1592
ENSRNOG00000031033	Mt-nd2	5531	108	5615	420
ENSRNOG00000004089	Enpp2	5325	188	6010	203
ENSRNOG00000047746	AABR07000398.1	4796	267	6273	597
ENSRNOG00000031053	Mt-nd4l	4605	29	4567	257
ENSRNOG00000000571	Psap	4319	141	4188	60
ENSRNOG00000042233	Rpl41	4123	209	4093	71
ENSRNOG00000030625	Tf	4032	159	3712	102
ENSRNOG00000060518	AABR07015057.1	3807	258	5323	423
ENSRNOG00000030747	LOC685963	3552	299	3171	70
ENSRNOG00000029707	Mt-nd4	3428	74	3580	142
ENSRNOG00000016957	Igfbp2	3345	179	3581	124
ENSRNOG00000000064	Atp5me	2832	326	2589	133
ENSRNOG00000017560	Mdk	2697	152	2467	146
ENSRNOG00000008414	Bsg	2643	102	2550	82
ENSRNOG00000009439	Eef1a1	2509	121	2827	41
ENSRNOG00000021177	Cox8a	2477	144	2291	104
ENSRNOG00000060896	AABR07063424.1	2468	242	3753	591
ENSRNOG00000056747	AABR07015055.1	2468	242	3329	184
ENSRNOG00000059586	AABR07015080.2	2468	242	3420	220
ENSRNOG00000016961	Rps27	2278	160	1968	21
ENSRNOG00000034180	Rpl37	2116	140	1939	84
ENSRNOG00000029971	Mt-nd5	2043	42	2154	97
ENSRNOG00000010807	Cox6c	2013	187	1744	44
ENSRNOG00000020369	Igf2	1962	77	1982	83
ENSRNOG00000013874	Rplp1	1863	107	1742	47
ENSRNOG00000027864	Ppia	1817	48	1835	50
ENSRNOG00000029886	Hba-a1	1770	511	3555	413
ENSRNOG00000049912	Atp5f1e	1715	125	1480	57
ENSRNOG00000027049	Atp5mf	1710	160	1535	21
ENSRNOG00000010872	Ckb	1708	108	1810	61
ENSRNOG00000001049	Tpt1	1664	45	1630	27
ENSRNOG00000022619	Fth1	1510	37	1605	43
ENSRNOG00000016414	Slc22a17	1429	72	1484	47
ENSRNOG00000009629	Car2	1395	79	1402	42
ENSRNOG00000039107	Mfrp	1380	61	1543	9
ENSRNOG00000028884	Atp5mg	1359	140	1154	11
ENSRNOG00000019902	Folr1	1354	37	1408	35
ENSRNOG00000014656	Cox8b	1345	275	888	35
ENSRNOG00000018630	LOC108351137	1305	41	1429	30
ENSRNOG00000016057	Kcnj13	1296	33	1239	43
ENSRNOG00000020206	Ctsd	1261	56	1321	29
ENSRNOG00000002934	Atp1b1	1227	54	1294	33
ENSRNOG00000042271	Ubb	1224	58	1419	64
ENSRNOG00000029042	Mt-nd6	1208	43	1441	75
ENSRNOG00000005770	Sostdc1	1205	56	1449	22
ENSRNOG00000026870	Clic6	1203	40	1194	20
ENSRNOG00000002840	Atp5f1b	1198	27	1250	35
ENSRNOG00000007650	Cd63	1193	23	1178	20
ENSRNOG00000036826	Glycam1	1157	356	600	82
ENSRNOG00000001170	Cox6a1	1141	29	1080	54
ENSRNOG00000054689	Cox7b	1126	69	988	33
ENSRNOG00000061299	LOC100134871	1111	227	2144	296
ENSRNOG00000017359	Itm2c	1110	30	1020	19
ENSRNOG00000021079	Fxyd1	1104	41	1124	29
ENSRNOG00000058105	Hbb	1082	211	1660	258
ENSRNOG00000043114	Tomm7	1062	137	824	36
ENSRNOG00000018320	Rps15a	1053	118	869	16
ENSRNOG00000002721	Ndufb4	998	76	929	22
ENSRNOG00000005512	Ndufa4	991	58	818	23
ENSRNOG00000004438	Cntn1	964	49	1000	21
ENSRNOG00000020451	Cd81	959	10	980	16
ENSRNOG00000019578	Rps16	949	13	943	32
ENSRNOG00000062101	Ace	946	56	1043	16
ENSRNOG00000030237	Cox7c	935	57	778	25
ENSRNOG00000042903	Cox7a2l2	923	58	821	22
ENSRNOG00000008103	Mdh1	906	33	943	19
ENSRNOG00000002115	Sod1	903	19	851	26
ENSRNOG00000018774	LOC100911847	897	30	916	27
ENSRNOG00000001092	Kl	896	9	953	36
ENSRNOG00000019974	Uba52	868	38	842	35
ENSRNOG00000040005	Ndufa1	867	298	477	53
ENSRNOG00000016387	Rpl34	861	70	732	67
ENSRNOG00000007235	Atp5mc1	854	23	827	51
ENSRNOG00000017817	Cox4i1	845	17	871	28
ENSRNOG00000011989	Vat1l	839	15	855	17
ENSRNOG00000052802	Aldoa	835	26	913	11
ENSRNOG00000018795	Rpl18a	832	13	882	21
ENSRNOG00000004214	Rpl26	828	43	804	30
ENSRNOG00000018233	Gas6	826	37	846	26
ENSRNOG00000020674	Rpl27	821	30	795	40
ENSRNOG00000013484	Gsta1	799	27	737	24
ENSRNOG00000004814	Elob	794	17	808	39
ENSRNOG00000004741	Rpl19	791	20	829	8
ENSRNOG00000013604	Gpx4	789	15	757	19
ENSRNOG00000043348	LOC103693375	786	72	525	46
ENSRNOG00000003029	Calr	781	61	703	6
ENSRNOG00000042886	Rps28	774	32	676	17
ENSRNOG00000015277	Serf2	762	30	722	42
ENSRNOG00000018294	Hspa5	758	61	627	28
ENSRNOG00000059714	Hsp90aa1	756	79	615	28
ENSRNOG00000024603	Rps15	750	17	732	12
ENSRNOG00000062298	Rpl13a	746	13	787	24
ENSRNOG00000013000	Ldhb	744	36	760	26
ENSRNOG00000011648	Aqp1	742	20	748	13
ENSRNOG00000054495	Cldn2	733	16	693	18
ENSRNOG00000054140	Myl6	732	7	710	21
ENSRNOG00000020602	Ndufa13	729	29	627	23
ENSRNOG00000030478	AY172581.9	725	85	940	211
ENSRNOG00000016474	Tspan3	722	14	699	14
ENSRNOG00000012847	Scgb1c1	721	116	476	45
ENSRNOG00000006865	Laptm4a	720	17	702	22
ENSRNOG00000020636	Spint2	714	32	732	28
ENSRNOG00000008555	Rps20	709	31	655	12
ENSRNOG00000017032	Atp5f1a	706	9	733	21
ENSRNOG00000030877	Htr2c	682	23	700	20
ENSRNOG00000034066	Hspa8	681	27	700	34
ENSRNOG00000016660	Cox5b	678	16	684	50
ENSRNOG00000014272	Rpl35	676	41	585	12
ENSRNOG00000016580	Rps23	672	17	648	23
ENSRNOG00000023344	Rpl23a	671	17	660	15
ENSRNOG00000020982	LOC687780	671	14	609	13
ENSRNOG00000001596	Atp5mc3	669	19	726	23
ENSRNOG00000010378	Slc4a5	663	24	652	24
ENSRNOG00000049388	Prr32	661	23	710	20
ENSRNOG00000061096	Rn7sl1	654	49	765	90
ENSRNOG00000058083	Metazoa_SRP	654	49	765	90
ENSRNOG00000016952	Uqcr11	648	30	601	33
ENSRNOG00000048320	Ndufa11	644	19	673	17
ENSRNOG00000016271	Itm2b	638	35	678	13
ENSRNOG00000004426	Rps27a	632	33	675	18
ENSRNOG00000015018	Pdia3	627	19	620	13
ENSRNOG00000026716	LOC100360449	626	42	595	6
ENSRNOG00000001991	Atp5po	623	25	603	12
ENSRNOG00000019834	Hsp90ab1	622	52	568	26
ENSRNOG00000047321	Hba-a2	622	162	1273	122
ENSRNOG00000026616	Ndufb2	618	45	543	31
ENSRNOG00000012550	Uqcrh	607	46	509	24
ENSRNOG00000010170	Tubb4b	601	38	664	13
ENSRNOG00000042821	Cd59	595	19	520	17
ENSRNOG00000008289	Slc25a3	593	22	633	26
ENSRNOG00000028021	Rps13	591	23	568	23
ENSRNOG00000034254	Actb	587	28	642	9
ENSRNOG00000005828	Skp1	580	6	597	10
ENSRNOG00000033473	Rpl36	572	25	530	32
ENSRNOG00000016411	Rps12	571	25	582	5
ENSRNOG00000030019	Atp1a1	568	18	593	5
ENSRNOG00000018524	Ezr	567	19	604	15
ENSRNOG00000020442	Ubl5	566	22	525	18
ENSRNOG00000029811	Kcne2	563	14	615	13
ENSRNOG00000048812	Gpx1	552	15	550	20
ENSRNOG00000017123	B2m	551	29	457	13
ENSRNOG00000017766	Ca12	550	21	597	15
ENSRNOG00000017895	Eno1	545	22	560	11
ENSRNOG00000032825	LOC100362027	544	40	479	15
ENSRNOG00000019106	Rps17	543	28	440	27
ENSRNOG00000014347	Slc4a2	541	19	549	5
ENSRNOG00000001611	Rpl24	541	23	555	9
ENSRNOG00000004107	Rpl23	540	19	530	15
ENSRNOG00000050445	Gde1	536	21	467	4
ENSRNOG00000018881	Rnasek	533	26	484	14
ENSRNOG00000009778	Tmem59	528	16	498	7
ENSRNOG00000009888	Timm8b	528	18	489	18
ENSRNOG00000008551	Rps7	525	15	506	6
ENSRNOG00000033916	AC141489.1	525	38	457	14
ENSRNOG00000003217	Lgals3bp	520	16	533	19
ENSRNOG00000011603	Cab39l	520	13	571	9
ENSRNOG00000045555	LOC100910944	519	48	453	20
ENSRNOG00000060449	Rps21	519	21	470	44
ENSRNOG00000054626	Rps8	515	15	539	28
ENSRNOG00000010746	Rpl32	514	19	548	10
ENSRNOG00000000957	Rpl21	510	20	503	10
ENSRNOG00000056765	Rpl10	505	20	518	18
ENSRNOG00000051624	Hspe1	503	76	378	15
ENSRNOG00000037897	Rps19l2	499	25	537	57
ENSRNOG00000010408	Polr2k	498	23	415	32
ENSRNOG00000010830	Slc25a4	495	5	510	21
ENSRNOG00000060293	Ndufa3	494	46	542	31
ENSRNOG00000017194	Prdx1	493	25	541	17
ENSRNOG00000003960	Cltrn	492	17	494	20
ENSRNOG00000026260	Rpl11	481	31	450	14
ENSRNOG00000057855	F5	479	37	445	24
ENSRNOG00000000622	Hint1	478	12	486	17
ENSRNOG00000002280	Sh3bgrl	475	23	465	13
ENSRNOG00000019007	Rpl14	474	9	495	15
ENSRNOG00000027503	Rps25	474	31	490	7
ENSRNOG00000017751	Arl6ip1	474	34	372	19
ENSRNOG00000001148	Rplp0	473	10	525	16
ENSRNOG00000005203	Sec61g	473	52	387	24
ENSRNOG00000017120	Abhd2	471	21	431	20
ENSRNOG00000010331	Ctsb	471	9	480	4
ENSRNOG00000020673	Pbxip1	467	19	460	5
ENSRNOG00000020595	Rps11	464	11	459	15
ENSRNOG00000009364	Ndufb9	457	11	475	9
ENSRNOG00000053468	Tuba1b	457	28	482	11
ENSRNOG00000051257	AABR07039356.2	456	20	396	49
ENSRNOG00000001136	Pebp1	453	11	479	26
ENSRNOG00000011138	Rpl29	451	12	487	19
ENSRNOG00000014475	Slc31a1	449	13	409	13
ENSRNOG00000020644	Nsg2	449	10	418	9
ENSRNOG00000061304	Atp2b3	449	22	444	20
ENSRNOG00000006542	Atp6v0c	446	7	446	8
ENSRNOG00000015320	Atp5mc2	445	4	484	13
ENSRNOG00000011184	Slc13a4	441	24	444	6
ENSRNOG00000038202	Calml4	439	1	470	19
ENSRNOG00000007407	Ndufa12	436	15	396	15
ENSRNOG00000042869	Atp5md	436	13	363	38
ENSRNOG00000003148	Timp2	432	19	441	9
ENSRNOG00000013562	Ndfip1	430	7	429	8
ENSRNOG00000016727	Akr1a1	429	8	469	14
ENSRNOG00000023340	Tmem72	429	5	409	21
ENSRNOG00000028404	Ppp1r1b	424	19	453	20
ENSRNOG00000003626	Atp5pd	418	15	411	9
ENSRNOG00000055579	Tmbim6	412	18	400	6
ENSRNOG00000036701	Actg1	409	23	428	5
ENSRNOG00000026963	Hsp90b1	409	34	348	11
ENSRNOG00000046889	Dbi	407	43	330	12
ENSRNOG00000039980	Slc25a5	402	11	421	12
ENSRNOG00000030449	Gsta4	401	61	310	7
ENSRNOG00000021198	Hist1h2bq	399	22	381	14
ENSRNOG00000021259	Prnp	398	14	401	8
ENSRNOG00000008605	Ost4	398	18	358	11
ENSRNOG00000043387	Cpe	398	18	399	17
ENSRNOG00000001488	Psmb1	396	4	431	9
ENSRNOG00000028505	Rps18	395	24	434	20
ENSRNOG00000010189	Rps24	392	30	379	9
ENSRNOG00000001815	Eif4a2	389	12	377	12
ENSRNOG00000015335	Rpl13	388	11	385	12
ENSRNOG00000021035	Rpl18	388	8	402	18
ENSRNOG00000011893	Rps3a	386	9	390	8
ENSRNOG00000003220	H3f3b	385	7	378	13
ENSRNOG00000014625	Atp5f1d	384	14	404	16
ENSRNOG00000006876	Msx1	383	22	433	15
ENSRNOG00000017418	Rps3	383	7	385	9
ENSRNOG00000043866	AY172581.24	383	47	529	57
ENSRNOG00000021808	Tecr	382	16	385	10
ENSRNOG00000020480	Fads1	378	16	331	3
ENSRNOG00000031022	LOC108348287	378	27	351	10
ENSRNOG00000021125	Prdx5	378	11	369	9
ENSRNOG00000010450	Elovl7	377	21	405	9
ENSRNOG00000012062	Npc2	375	11	342	10
ENSRNOG00000002632	Naca	375	17	404	6
ENSRNOG00000014179	Rps2	375	7	388	20
ENSRNOG00000005290	Ywhae	374	11	383	8
ENSRNOG00000012840	Sparc	373	13	377	6
ENSRNOG00000030680	Ddx5	373	10	385	6
ENSRNOG00000025936	Rpl6	371	8	402	11
ENSRNOG00000018645	Rpsa	363	12	390	13
ENSRNOG00000013536	Cdc42	362	10	362	15
ENSRNOG00000011559	Cnn3	360	10	373	11
ENSRNOG00000009920	LOC680121	357	18	334	17
ENSRNOG00000011222	Dynll1	354	20	326	20
ENSRNOG00000007433	Cyb561	349	8	355	9
ENSRNOG00000011329	Pkm	348	16	385	8
ENSRNOG00000019556	Cd9	348	112	456	15
ENSRNOG00000047098	Hbb-bs	347	64	535	62
ENSRNOG00000052025	Tle5	347	6	378	13
ENSRNOG00000003120	Prelp	346	17	378	6
ENSRNOG00000004060	Calm1	346	10	352	6
ENSRNOG00000017571	Ndufa2	343	25	308	7
ENSRNOG00000020843	LOC100360087	342	29	378	10
ENSRNOG00000005698	Ndufa5	342	14	316	5
ENSRNOG00000020233	Rabac1	342	8	325	9
ENSRNOG00000046021	LOC108348172	341	31	344	32
ENSRNOG00000058909	Rps9	341	2	366	16
ENSRNOG00000003201	Rps4x	340	15	371	8
ENSRNOG00000012786	Pgrmc1	339	21	312	13
ENSRNOG00000009090	Dad1	338	8	331	5
ENSRNOG00000023529	Rpl5	338	7	354	2
ENSRNOG00000058249	Pgk1	338	12	363	10
ENSRNOG00000017417	Gabarap	337	7	352	7
ENSRNOG00000042696	Micos10	336	22	305	17
ENSRNOG00000062260	AABR07012061.2	335	12	252	15
ENSRNOG00000016896	Rpl3	333	8	367	8
ENSRNOG00000048199	Rps19l2	333	15	252	47
ENSRNOG00000046005	Scd2	333	16	280	5
ENSRNOG00000049229	Pomp	332	13	322	10
ENSRNOG00000018958	Mt3	331	42	294	12
ENSRNOG00000003869	Sod3	329	11	334	2
ENSRNOG00000016220	Rpl12	329	11	344	11
ENSRNOG00000011175	Hnrnpa2b1	328	11	322	6
ENSRNOG00000005307	Slc4a10	327	8	360	11
ENSRNOG00000003343	Canx	326	10	313	10
ENSRNOG00000000527	Mtch1	325	15	351	9
ENSRNOG00000005924	Dstn	325	5	340	8
ENSRNOG00000047179	Aplp2	323	12	347	2
ENSRNOG00000015971	Slc12a2	323	5	343	11
ENSRNOG00000010452	Cycs	321	14	290	8
ENSRNOG00000013300	Atp5if1	321	15	317	10
ENSRNOG00000018566	Ctsl	320	3	330	9
ENSRNOG00000054945	AABR07015081.2	320	30	346	26
ENSRNOG00000047053	Thyn1	318	10	348	8
ENSRNOG00000017158	Eif4g2	318	12	328	6
ENSRNOG00000055756	Bcap31	317	6	303	9
ENSRNOG00000026646	Ndufs5	317	15	318	7
ENSRNOG00000028717	Ndufb7	317	27	280	14
ENSRNOG00000020266	Eef2	316	14	368	5
ENSRNOG00000014635	Clta	315	5	333	16
ENSRNOG00000009325	Fuca1	315	7	313	9
ENSRNOG00000001182	Ndufv3	308	12	278	16
ENSRNOG00000004621	Rtn4	307	7	287	12
ENSRNOG00000020941	Psenen	307	17	301	7
ENSRNOG00000050585	Pgam1	305	16	296	8
ENSRNOG00000029077	Dpm3	305	42	215	7
ENSRNOG00000010389	Ndrg2	305	11	311	11
ENSRNOG00000024808	Stk39	303	6	319	6
ENSRNOG00000001551	Atp5pf	303	13	271	12
ENSRNOG00000002832	Slc16a2	303	9	311	9
ENSRNOG00000019453	Rps5	300	7	308	6
ENSRNOG00000025715	Dynlrb1	298	3	290	12
ENSRNOG00000015401	Mapk4	294	15	301	8
ENSRNOG00000003520	Prdx2	294	5	325	11
ENSRNOG00000018680	Rpl17	294	15	259	9
ENSRNOG00000012383	Ndufc2	294	4	261	9
ENSRNOG00000013961	Ghitm	293	8	271	7
ENSRNOG00000058412	Morf4l1	289	6	296	5
ENSRNOG00000002332	Mospd1	288	13	286	16
ENSRNOG00000003163	Sdhc	288	13	289	3
ENSRNOG00000013949	Idh2	285	10	318	8
ENSRNOG00000019223	Atp5f1c	285	4	298	9
ENSRNOG00000033765	Eif1	283	17	284	4
ENSRNOG00000023385	Rpl37a	283	12	247	8
ENSRNOG00000017260	Cdr2	280	13	295	11
ENSRNOG00000007029	Dnaja1	280	15	244	13
ENSRNOG00000008163	Atp6v1g1	280	6	282	7
ENSRNOG00000009378	Rpl4	279	12	304	11
ENSRNOG00000031249	Slco1a2	278	11	307	13
ENSRNOG00000058914	Rbx1	277	21	194	17
ENSRNOG00000016781	Ppib	277	4	268	6
ENSRNOG00000020851	Aplp1	276	10	241	4
ENSRNOG00000003472	Atp11c	274	6	304	17
ENSRNOG00000000505	Rpl10a	270	10	284	7
ENSRNOG00000055319	Mrfap1	269	4	290	9
ENSRNOG00000006939	Ndufa7	267	22	229	12
ENSRNOG00000050197	Pdia6	266	11	250	3
ENSRNOG00000017036	Sec11c	266	9	248	5
ENSRNOG00000038951	Cox17	265	26	228	14
ENSRNOG00000024128	Aco2	265	9	273	4
ENSRNOG00000047786	Ogn	264	19	264	10
ENSRNOG00000024539	Ndufb6	264	10	241	13
ENSRNOG00000046316	Tomm6	264	43	208	22
ENSRNOG00000008461	Smdt1	264	13	215	20
ENSRNOG00000057557	Prlr	263	11	171	9
ENSRNOG00000060229	Arf1	263	8	267	8
ENSRNOG00000047656	Gaa	262	18	264	11
ENSRNOG00000012623	Arf4	260	6	267	8
ENSRNOG00000013190	Rnaset2	260	5	262	7
ENSRNOG00000003763	Prdx4	259	1	246	9
ENSRNOG00000000490	Rps10	258	10	257	7
ENSRNOG00000019459	Oaz1	258	20	293	15
ENSRNOG00000014214	Rpl27a	256	8	246	6
ENSRNOG00000003269	Atp6v0e1	255	6	232	9
ENSRNOG00000060098	Ptms	252	7	256	7
ENSRNOG00000008329	Ndufb11	252	4	241	7
ENSRNOG00000047931	Tmsb4x	250	16	213	19
ENSRNOG00000019474	Rsph9	248	3	252	7
ENSRNOG00000005975	Rpl30	247	21	262	15
ENSRNOG00000046345	Rpn1	247	7	229	1
ENSRNOG00000060344	AABR07073045.1	247	26	211	7
ENSRNOG00000009740	Slco1c1	245	18	226	10
ENSRNOG00000011104	LOC100360057	245	16	218	4
ENSRNOG00000018358	Nt5dc2	244	9	293	9
ENSRNOG00000009531	Col9a3	242	11	203	10
ENSRNOG00000014613	Ddah1	241	7	265	5
ENSRNOG00000016838	Pla2g5	239	7	248	6
ENSRNOG00000015290	Tpi1	238	7	252	3
ENSRNOG00000010895	Tmem30a	238	8	244	9
ENSRNOG00000000164	Lamp2	238	5	248	8
ENSRNOG00000031085	Ergic3	236	10	230	8
ENSRNOG00000018816	Cox5a	236	7	230	10
ENSRNOG00000060728	Tuba1a	236	12	242	6
ENSRNOG00000039850	Pigp	235	6	233	6
ENSRNOG00000015182	Ppp2cb	234	6	250	7
ENSRNOG00000002671	Nme2	234	10	248	12
ENSRNOG00000006756	Maged1	232	9	236	4
ENSRNOG00000008569	Ndufa6	232	5	218	12
ENSRNOG00000017154	Atp11a	232	12	238	10
ENSRNOG00000032803	Rpl21	232	6	236	5
ENSRNOG00000014078	Ndufb8	232	6	240	11
ENSRNOG00000018289	Park7	231	12	231	5
ENSRNOG00000036827	Ppp1r1a	231	44	168	14
ENSRNOG00000003183	Fmod	231	8	243	2
ENSRNOG00000016488	Pltp	231	10	249	4
ENSRNOG00000023383	Ddx3x	229	7	233	8
ENSRNOG00000022980	Sdhd	229	6	225	5
ENSRNOG00000001068	Rac1	228	8	235	6
ENSRNOG00000029360	Serinc1	228	6	228	13
ENSRNOG00000010239	Cnbp	228	5	226	6
ENSRNOG00000025443	Map1lc3a	228	9	238	10
ENSRNOG00000014201	Manf	227	12	179	11
ENSRNOG00000003496	Tbc1d9	227	8	249	5
ENSRNOG00000018281	Uqcrfs1	227	7	245	11
ENSRNOG00000012415	Mpc1	226	6	225	9
ENSRNOG00000042503	Ndufv2	226	11	218	6
ENSRNOG00000052620	Rack1	224	6	247	5
ENSRNOG00000031364	Kif1c	224	4	224	6
ENSRNOG00000038074	LOC498555	224	33	151	8
ENSRNOG00000012457	Cyc1	223	6	235	9
ENSRNOG00000015703	Hypk	223	20	216	3
ENSRNOG00000059381	Mrps6	223	5	225	9
ENSRNOG00000010731	Gpm6a	222	2	227	10
ENSRNOG00000012329	Saraf	222	8	198	5
ENSRNOG00000001201	Cstb	221	11	222	8
ENSRNOG00000011763	Serp1	220	7	221	7
ENSRNOG00000009683	Sdcbp	220	8	236	4
ENSRNOG00000012985	Pfdn5	220	7	224	9
ENSRNOG00000019655	Atp6v0b	219	4	217	4
ENSRNOG00000043410	Cfap300	218	9	246	6
ENSRNOG00000006148	RGD1310352	217	6	227	6
ENSRNOG00000017510	Mfge8	217	7	214	6
ENSRNOG00000015232	Pip5k1b	217	4	223	9
ENSRNOG00000019908	Lamtor2	216	5	204	3
ENSRNOG00000032204	Uqcrb	216	16	174	5
ENSRNOG00000006997	App	215	11	219	5
ENSRNOG00000019041	Psme1	214	8	217	8
ENSRNOG00000013009	Ldha	214	7	226	5
ENSRNOG00000030963	LOC108351137	214	6	220	8
ENSRNOG00000051885	LOC100360413	214	15	262	8
ENSRNOG00000039300	Ahcyl2	213	14	181	7
ENSRNOG00000055257	Selenof	213	1	198	2
ENSRNOG00000018676	RGD1562987	212	6	194	4
ENSRNOG00000054080	Cgnl1	211	3	211	3
ENSRNOG00000016272	Edf1	211	9	229	13
ENSRNOG00000012178	Lmbrd1	210	5	203	8
ENSRNOG00000051720	Nudc	209	8	207	6
ENSRNOG00000019113	Hnrnpk	209	7	221	5
ENSRNOG00000007901	Tmed10	208	8	208	< 1
ENSRNOG00000018584	LOC100359583	208	12	221	7
ENSRNOG00000034221	Cfap126	207	8	232	6
ENSRNOG00000029627	LOC100359951	206	17	176	6
ENSRNOG00000004303	Timp3	206	9	191	10
ENSRNOG00000023162	Ca14	205	5	228	6
ENSRNOG00000023150	Gpi	205	5	213	6
ENSRNOG00000011501	Atp1b3	204	5	203	7
ENSRNOG00000003975	Pfn1	203	6	202	10
ENSRNOG00000020763	Snrnp70	203	13	163	14
ENSRNOG00000000610	Cisd1	203	5	207	6
ENSRNOG00000001030	Tsc22d1	202	8	208	2
ENSRNOG00000006375	Vdac1	202	8	201	3
ENSRNOG00000014568	Ndufb10	202	9	198	7
ENSRNOG00000001344	Aldh2	202	14	231	2
ENSRNOG00000019525	Hspa9	201	6	222	6
ENSRNOG00000021153	Fkbp2	201	8	178	2
ENSRNOG00000017404	Pcmtd2	201	4	183	5
ENSRNOG00000001992	Atp6v1a	200	6	213	5
ENSRNOG00000046705	Snx3	200	14	187	3
ENSRNOG00000037402	Cops9	200	6	172	5
ENSRNOG00000016827	Slc38a3	200	14	238	7
ENSRNOG00000011300	AABR07031193.1	199	8	195	6
ENSRNOG00000016374	Fgfr2	199	8	210	3
ENSRNOG00000001889	Comt	199	11	189	3
ENSRNOG00000049097	Rpl7a	198	5	221	5
ENSRNOG00000017309	Rsrp1	198	13	170	14
ENSRNOG00000002896	Prdx6	198	7	231	4
ENSRNOG00000019551	Psmb6	197	2	200	11
ENSRNOG00000016831	Serpinh1	197	9	171	6
ENSRNOG00000008195	Ywhaz	197	6	191	4
ENSRNOG00000031127	Snrpe	196	16	166	4
ENSRNOG00000051170	Ddx17	196	9	183	11
ENSRNOG00000021725	Unc119b	195	7	179	4
ENSRNOG00000016000	Atp5pb	195	15	242	30
ENSRNOG00000009080	Atp6v1d	194	3	202	5
ENSRNOG00000011817	Rpl22l1	194	10	179	6
ENSRNOG00000007336	Churc1	194	15	190	8
ENSRNOG00000016478	Eif5a	193	3	212	7
ENSRNOG00000029941	Grina	193	7	218	< 1
ENSRNOG00000020440	Fads2	193	13	168	5
ENSRNOG00000018991	Gsn	193	14	171	4
ENSRNOG00000051190	AABR07015507.1	192	37	223	15
ENSRNOG00000004312	Tmbim4	192	5	187	5
ENSRNOG00000003515	Ephx1	191	9	215	11
ENSRNOG00000001053	Tmed2	190	5	197	5
ENSRNOG00000007392	Atp6v1f	190	6	175	5
ENSRNOG00000013508	Rpl31	190	16	173	5
ENSRNOG00000013794	Rbp1	190	11	229	9
ENSRNOG00000004992	Rab1a	190	5	195	5
ENSRNOG00000024845	Mrps21	189	10	180	6
ENSRNOG00000025810	Grcc10	188	14	189	10
ENSRNOG00000020075	Eef1g	188	6	207	5
ENSRNOG00000049452	Nebl	187	6	192	7
ENSRNOG00000011227	Atp1b2	187	11	181	5
ENSRNOG00000009029	Nptn	186	2	192	7
ENSRNOG00000003350	Mospd2	186	4	196	9
ENSRNOG00000003147	Sqstm1	186	6	192	8
ENSRNOG00000006617	AABR07060487.1	185	15	155	5
ENSRNOG00000020660	Cfl1	185	5	177	6
ENSRNOG00000019987	Scand1	185	9	194	12
ENSRNOG00000003901	Cfap36	185	5	190	5
ENSRNOG00000054352	Atp6ap1	185	5	178	2
ENSRNOG00000036816	Wls	184	6	199	6
ENSRNOG00000004143	Adipor1	184	6	184	4
ENSRNOG00000021006	Tmem147	184	6	192	8
ENSRNOG00000011782	Got2	184	4	193	5
ENSRNOG00000009449	Trim35	183	8	182	6
ENSRNOG00000049536	Rpl35al1	183	18	174	6
ENSRNOG00000028896	A2m	183	15	127	6
ENSRNOG00000039668	Col8a1	182	8	169	5
ENSRNOG00000013741	Ube2d3	182	8	189	6
ENSRNOG00000021317	Cct2	182	< 1	197	4
ENSRNOG00000048342	Tbca	182	8	159	6
ENSRNOG00000012748	Vamp8	181	7	151	16
ENSRNOG00000019980	Tomm20	180	5	188	5
ENSRNOG00000021202	Rtn3	180	3	186	5
ENSRNOG00000011949	Ndufb5	180	5	176	3
ENSRNOG00000015233	Etfa	180	1	183	6
ENSRNOG00000017446	Ndufs8	179	5	187	10
ENSRNOG00000030871	Calm2	179	10	157	6
ENSRNOG00000010034	Asah1	179	7	184	4
ENSRNOG00000062158	AC134224.3	178	17	149	20
ENSRNOG00000001709	Ap2m1	178	12	173	5
ENSRNOG00000027770	Trpm3	178	7	167	13
ENSRNOG00000017708	AABR07073038.1	178	10	191	11
ENSRNOG00000018569	Ahcyl1	177	7	168	5
ENSRNOG00000012247	Rab7a	177	4	184	3
ENSRNOG00000019895	Nedd8	177	6	194	10
ENSRNOG00000019692	Metrn	177	10	204	12
ENSRNOG00000013386	Psmb5	177	5	181	9
ENSRNOG00000046299	LOC100911417	176	6	119	41
ENSRNOG00000001440	Mdh2	176	5	191	7
ENSRNOG00000023786	Ybx1	176	9	186	8
ENSRNOG00000006569	Itgb8	176	9	146	13
ENSRNOG00000013763	Erlin2	176	9	198	5
ENSRNOG00000046001	AABR07030823.1	175	4	177	7
ENSRNOG00000002225	Scarb2	175	5	173	5
ENSRNOG00000004280	Tcn2	175	6	171	4
ENSRNOG00000042499	LOC100364435	175	9	191	4
ENSRNOG00000011494	Rpl36a	174	15	175	4
ENSRNOG00000020889	Nucb1	174	4	180	3
ENSRNOG00000038372	Ndufs2	173	6	173	7
ENSRNOG00000011976	Nudt7	173	3	172	5
ENSRNOG00000011905	Atp6v1e1	172	5	181	6
ENSRNOG00000022860	Swi5	171	5	179	8
ENSRNOG00000049920	Psma2	171	7	167	3
ENSRNOG00000002873	Fam183a	170	14	166	10
ENSRNOG00000038480	Ppp1r36	170	2	160	3
ENSRNOG00000015857	Ctsa	170	6	178	3
ENSRNOG00000050519	Rhoa	170	4	180	3
ENSRNOG00000007492	Rpn2	170	9	177	2
ENSRNOG00000003858	Atp6ap2	170	4	165	4
ENSRNOG00000019490	Slc20a2	169	10	163	5
ENSRNOG00000036742	Uqcrc2	169	6	172	6
ENSRNOG00000017235	Atp6v0d1	169	5	181	4
ENSRNOG00000013331	Sdha	169	5	171	6
ENSRNOG00000010841	Col8a2	168	5	148	3
ENSRNOG00000018237	Gstp1	168	5	185	12
ENSRNOG00000019934	Paip2	168	4	173	5
ENSRNOG00000002255	Fam162a	168	7	177	5
ENSRNOG00000012121	Sdf2	168	3	158	3
ENSRNOG00000005424	Odc1	167	7	166	5
ENSRNOG00000029512	LOC100361854	167	34	218	3
ENSRNOG00000037911	LOC680227	167	7	143	21
ENSRNOG00000009037	Sulf1	166	5	164	3
ENSRNOG00000000521	Cdkn1a	166	12	144	5
ENSRNOG00000018075	Spcs1	166	4	154	2
ENSRNOG00000016770	Calm2	166	4	178	8
ENSRNOG00000003223	Degs1	166	8	147	5
ENSRNOG00000006532	H3f3a	165	8	185	12
ENSRNOG00000014162	Plekhb2	165	4	177	4
ENSRNOG00000055446	Amfr	165	6	163	2
ENSRNOG00000005614	Txn2	165	5	183	8
ENSRNOG00000020715	Ddb1	164	7	169	2
ENSRNOG00000006345	Sec61b	164	6	159	12
ENSRNOG00000016723	Phpt1	164	2	171	5
ENSRNOG00000004282	Arl4a	164	2	172	5
ENSRNOG00000014415	Hsbp1	164	4	173	4
ENSRNOG00000029209	Rnf13	164	5	168	5
ENSRNOG00000046094	Cd151	164	5	157	6
ENSRNOG00000021338	Tmem132a	164	10	175	4
ENSRNOG00000007862	Acat1	163	6	182	3
ENSRNOG00000019277	Vdac3	163	7	161	5
ENSRNOG00000009884	Lgals1	162	4	161	10
ENSRNOG00000010668	Anxa6	162	9	160	4
ENSRNOG00000013505	Vdac2	161	3	168	5
ENSRNOG00000015059	Mcfd2	161	4	147	4
ENSRNOG00000012151	Itpripl1	160	5	165	4
ENSRNOG00000003549	Cnpy2	160	3	157	7
ENSRNOG00000001285	Atp2a2	159	9	145	4
ENSRNOG00000002572	Cacybp	159	11	131	5
ENSRNOG00000019651	Slc12a4	159	8	166	3
ENSRNOG00000050091	Efcab1	159	2	167	9
ENSRNOG00000052968	Hnrnpa3	159	6	161	3
ENSRNOG00000009512	Esd	159	13	135	6
ENSRNOG00000004292	Sptssa	159	5	176	8
ENSRNOG00000051100	AABR07021547.1	159	11	135	12
ENSRNOG00000007133	Plxnb2	159	9	159	3
ENSRNOG00000007784	Bloc1s1	158	3	166	9
ENSRNOG00000004616	Npm1	158	7	164	2
ENSRNOG00000000304	Cd164	158	3	159	3
ENSRNOG00000058898	Nedd4	158	4	174	2
ENSRNOG00000058316	LOC686087	157	7	154	6
ENSRNOG00000004608	Pam16	156	5	131	7
ENSRNOG00000015843	Itfg1	156	3	152	3
ENSRNOG00000042740	Mrpl42	156	7	145	3
ENSRNOG00000000841	Ddx39b	155	10	146	7
ENSRNOG00000008921	Dynll2	155	2	159	7
ENSRNOG00000010461	Gpx8	155	2	149	3
ENSRNOG00000034242	Vcp	155	4	167	2
ENSRNOG00000017241	Dpcd	155	5	163	5
ENSRNOG00000021132	Trmt112	155	6	138	7
ENSRNOG00000053452	LOC100361457	154	10	157	4
ENSRNOG00000051483	LOC103689961	154	6	162	5
ENSRNOG00000009779	Krt8	152	3	171	5
ENSRNOG00000042653	Ndufaf8	152	17	137	4
ENSRNOG00000005513	Srsf5	152	10	161	7
ENSRNOG00000002389	Morf4l2	152	5	162	3
ENSRNOG00000047890	Lrrc23	152	8	140	3
ENSRNOG00000012081	Txn1	152	15	164	9
ENSRNOG00000016912	Btf3	152	8	163	6
ENSRNOG00000048256	Fam160a1	152	6	168	6
ENSRNOG00000010362	Anxa2	151	7	146	3
ENSRNOG00000028585	Tceal8	151	4	155	5
ENSRNOG00000032134	Uqcrc1	151	4	155	5
ENSRNOG00000027151	Lrrc58	150	5	150	4
ENSRNOG00000024689	Hopx	150	13	119	9
ENSRNOG00000016581	Serpinb1a	150	8	148	5
ENSRNOG00000052730	Psmb3	149	7	149	7
ENSRNOG00000003256	Ccng1	149	8	163	7
ENSRNOG00000013340	Twsg1	149	2	146	2
ENSRNOG00000024309	Cox6b1	149	11	147	5
ENSRNOG00000016227	Glrx3	149	2	163	3
ENSRNOG00000002378	Bpnt1	148	6	173	6
ENSRNOG00000012450	Dynlrb2	148	8	153	2
ENSRNOG00000007806	Arf5	148	2	165	6
ENSRNOG00000036689	P4hb	148	4	155	2
ENSRNOG00000001420	Fis1	147	4	146	6
ENSRNOG00000019425	Gabarapl2	147	4	145	2
ENSRNOG00000009006	Ccdc47	147	1	145	7
ENSRNOG00000002205	Ociad1	147	7	126	5
ENSRNOG00000036839	Hnrnpa1	147	4	152	1
ENSRNOG00000031479	Hdlbp	145	6	149	4
ENSRNOG00000047225	Tma7	145	13	140	4
ENSRNOG00000053428	Ccpg1	145	4	139	5
ENSRNOG00000057934	Tmx1	145	3	138	4
ENSRNOG00000007967	Sdhb	145	5	131	6
ENSRNOG00000003670	Sumo2	145	19	163	3
ENSRNOG00000020235	Hnrnpl	144	3	147	3
ENSRNOG00000005668	Ndufa8	144	4	141	8
ENSRNOG00000016695	Mmp2	144	9	153	5
ENSRNOG00000029726	Gstm1	143	5	151	5
ENSRNOG00000028087	Sdhaf4	143	5	117	8
ENSRNOG00000017977	Smpd1	143	8	141	4
ENSRNOG00000037957	Aifm3	142	7	142	2
ENSRNOG00000011161	Slc2a12	142	7	132	8
ENSRNOG00000048456	Rpl8	142	7	151	7
ENSRNOG00000007512	Srp14	142	2	136	8
ENSRNOG00000053172	Ssr4	141	1	141	5
ENSRNOG00000019811	LOC100362432	141	3	131	7
ENSRNOG00000010947	Mmp14	140	7	130	5
ENSRNOG00000059017	AC106292.2	140	5	144	8
ENSRNOG00000013061	Tusc3	140	3	144	4
ENSRNOG00000014739	Wfdc2	140	9	127	6
ENSRNOG00000047393	Krt18	140	4	139	6
ENSRNOG00000060329	Emb	140	9	167	6
ENSRNOG00000050473	Rps27l	139	16	174	17
ENSRNOG00000009928	Bckdhb	139	5	139	3
ENSRNOG00000017077	Snx7	139	4	160	8
ENSRNOG00000011825	Ndufb3	139	9	134	1
ENSRNOG00000014525	Hspd1	139	7	135	4
ENSRNOG00000011849	Ndufs1	139	2	143	3
ENSRNOG00000023086	LOC100360828	139	18	109	9
ENSRNOG00000059500	Cdkn1c	138	8	176	7
ENSRNOG00000009149	Jam3	138	5	151	6
ENSRNOG00000011732	Psmb7	138	5	140	6
ENSRNOG00000034093	AABR07011951.1	138	8	120	5
ENSRNOG00000010997	Ednrb	138	11	145	6
ENSRNOG00000058555	7SK	137	39	150	30
ENSRNOG00000050044	Ptp4a2	137	4	137	4
ENSRNOG00000052141	Rps10	137	10	145	6
ENSRNOG00000015473	Phactr2	137	< 1	133	4
ENSRNOG00000030712	RT1-A2	137	46	80	18
ENSRNOG00000014645	Aldh7a1	136	5	147	5
ENSRNOG00000010252	Hexa	136	6	137	5
ENSRNOG00000023577	Gigyf2	136	5	144	3
ENSRNOG00000056853	Psma7	135	3	153	7
ENSRNOG00000017801	Atf4	135	3	140	5
ENSRNOG00000046002	Micos13	135	5	133	3
ENSRNOG00000021206	Plaat3	135	6	129	4
ENSRNOG00000059900	Bst2	135	5	98	7
ENSRNOG00000018691	Aurkaip1	135	4	128	3
ENSRNOG00000014617	Tgoln2	135	3	135	5
ENSRNOG00000054978	H1f2	134	12	154	9
ENSRNOG00000000541	Glo1	134	2	142	1
ENSRNOG00000018487	Slc3a2	134	11	130	3
ENSRNOG00000014268	Abca2	134	7	142	4
ENSRNOG00000031032	Hmgn3	134	2	133	5
ENSRNOG00000009203	RGD1561795	134	3	140	7
ENSRNOG00000010306	H2az1	133	7	146	7
ENSRNOG00000047768	Lamb2	133	8	132	2
ENSRNOG00000014624	Selenok	133	6	121	7
ENSRNOG00000005825	Lyz2	133	33	104	26
ENSRNOG00000016064	Tkt	132	7	142	4
ENSRNOG00000051382	Ntan1	132	55	127	20
ENSRNOG00000003772	Csrp2	132	5	144	6
ENSRNOG00000007600	Igsf1	132	14	172	4
ENSRNOG00000003833	Nenf	132	6	117	6
ENSRNOG00000000047	Cd82	131	5	135	1
ENSRNOG00000019281	Glmp	131	5	132	2
ENSRNOG00000007089	Lgmn	131	9	149	3
ENSRNOG00000036852	Pcbp2	131	8	130	3
ENSRNOG00000020433	Actn4	131	5	121	2
ENSRNOG00000019629	Lamp1	130	6	131	3
ENSRNOG00000025639	Slc39a12	130	4	129	3
ENSRNOG00000020485	Vav3	130	5	122	5
ENSRNOG00000000481	Cuta	130	4	124	3
ENSRNOG00000002553	Smim14	130	8	130	2
ENSRNOG00000025940	Mettl9	129	2	137	< 1
ENSRNOG00000007613	C1qtnf5	129	4	120	3
ENSRNOG00000049876	Prkar1a	129	2	128	< 1
ENSRNOG00000014806	Pnkd	129	6	134	5
ENSRNOG00000020354	Mrpl23	129	5	132	7
ENSRNOG00000021399	Cfap298	129	3	125	7
ENSRNOG00000023664	Lepr	128	77	65	7
ENSRNOG00000021164	Stip1	128	11	107	4
ENSRNOG00000017506	Cltb	128	9	122	8
ENSRNOG00000001479	Gtf2i	128	8	139	1
ENSRNOG00000052555	Hist2h2aa2	128	10	134	9
ENSRNOG00000047898	Hist2h2aa3	128	10	134	9
ENSRNOG00000005046	Tspan13	128	8	137	1
ENSRNOG00000017851	Etfb	128	3	141	5
ENSRNOG00000022392	Hspb8	128	7	127	1
ENSRNOG00000020178	Cope	128	< 1	125	7
ENSRNOG00000030628	Eif4a1	127	3	133	2
ENSRNOG00000047867	Klhdc8b	127	3	120	6
ENSRNOG00000049931	LOC288913	127	3	122	5
ENSRNOG00000007114	Psma6	126	5	121	2
ENSRNOG00000034078	Mxi1	126	3	138	4
ENSRNOG00000013443	Tm9sf3	126	2	123	3
ENSRNOG00000047322	Crb3	126	3	120	4
ENSRNOG00000018225	Tp53inp2	126	7	122	3
ENSRNOG00000048682	Zwint	125	3	135	3
ENSRNOG00000005884	Emc7	125	3	115	3
ENSRNOG00000045637	Rnf14	125	5	128	6
ENSRNOG00000025909	Uqcc2	125	2	119	7
ENSRNOG00000020979	Psmb4	125	1	137	3
ENSRNOG00000048226	Hmgn1	125	6	121	1
ENSRNOG00000049560	Glul	124	2	140	3
ENSRNOG00000032364	Tbcel	124	2	122	5
ENSRNOG00000016596	Hspa4	124	5	128	2
ENSRNOG00000019048	Sod2	124	5	134	3
ENSRNOG00000054172	Ctnnb1	123	2	130	2
ENSRNOG00000000938	Ran	123	4	122	6
ENSRNOG00000062127	AC134224.1	123	9	108	14
ENSRNOG00000032401	H3f3c	123	5	138	4
ENSRNOG00000000017	Steap1	122	4	118	2
ENSRNOG00000002125	Ccni	122	4	134	3
ENSRNOG00000011632	Cct5	122	3	128	< 1
ENSRNOG00000051650	Ywhaq	122	3	120	4
ENSRNOG00000005130	LOC103693780	121	5	130	< 1
ENSRNOG00000011060	Unc119	121	3	120	7
ENSRNOG00000011592	Lrp10	121	6	126	2
ENSRNOG00000011815	Sgk1	121	5	117	11
ENSRNOG00000024186	Eef1b2	121	2	123	5
ENSRNOG00000014564	Yipf5	121	3	120	3
ENSRNOG00000010277	Idh3a	121	6	122	3
ENSRNOG00000036688	Arhgdia	121	2	127	6
ENSRNOG00000056870	Gdi1	121	5	122	3
ENSRNOG00000001733	Ppp1r2	121	4	128	2
ENSRNOG00000017758	LOC361985	121	4	125	3
ENSRNOG00000009112	Pon2	121	3	120	2
ENSRNOG00000019212	Tpp1	121	6	122	3
ENSRNOG00000018631	Enkur	121	6	124	< 1
ENSRNOG00000013360	Prkcsh	120	5	124	1
ENSRNOG00000059572	Tsen34l1	120	4	130	6
ENSRNOG00000003846	Pitpna	120	5	117	1
ENSRNOG00000019724	Ganab	120	4	120	2
ENSRNOG00000057676	Polr2m	120	3	127	2
ENSRNOG00000010235	Pkig	120	5	122	7
ENSRNOG00000033790	Hnrnpu	120	5	119	2
ENSRNOG00000001859	Sdf2l1	120	8	104	4
ENSRNOG00000050794	Pdlim4	120	5	123	6
ENSRNOG00000015079	Ddost	120	6	125	2
ENSRNOG00000018273	Ncl	120	6	136	1
ENSRNOG00000038902	Rbis	120	11	106	8
ENSRNOG00000008459	Anapc13	120	3	104	3
ENSRNOG00000008393	Tax1bp1	119	2	124	3
ENSRNOG00000005041	Crip2	119	6	141	7
ENSRNOG00000056186	Otx2	119	3	133	22
ENSRNOG00000048322	LOC100911492	119	3	90	21
ENSRNOG00000021262	Slc23a2	119	6	131	6
ENSRNOG00000015428	Mff	119	3	114	3
ENSRNOG00000019682	Timm13	119	3	117	7
ENSRNOG00000016897	Rlbp1	119	10	94	1
ENSRNOG00000026745	Acsl6	118	3	119	2
ENSRNOG00000019729	Jmjd8	118	4	124	2
ENSRNOG00000020167	Reep5	118	5	116	< 1
ENSRNOG00000010420	Sem1	118	6	113	3
ENSRNOG00000005933	Yap1	118	3	114	< 1
ENSRNOG00000053025	AC130391.3	118	5	115	5
ENSRNOG00000028930	Dab2	118	7	127	6
ENSRNOG00000018343	Isca1	118	1	120	3
ENSRNOG00000012616	Ppt1	117	3	111	3
ENSRNOG00000007104	Itpr1	117	2	117	6
ENSRNOG00000037627	Trappc1	117	7	118	2
ENSRNOG00000033581	AABR07044388.2	117	2	119	2
ENSRNOG00000003229	Tspan7	117	5	112	3
ENSRNOG00000011413	Scp2	116	2	117	3
ENSRNOG00000038047	Mt1	116	19	89	3
ENSRNOG00000060005	Surf4	116	2	118	< 1
ENSRNOG00000006197	Calu	116	1	119	4
ENSRNOG00000018255	Clptm1	116	7	115	2
ENSRNOG00000021082	Kdelr1	116	2	121	< 1
ENSRNOG00000010474	Hmces	116	4	125	1
ENSRNOG00000007237	Id2	116	7	94	2
ENSRNOG00000019937	Kcnk1	116	10	101	4
ENSRNOG00000017481	Sucla2	116	2	112	2
ENSRNOG00000053086	Selenop	116	22	64	3
ENSRNOG00000002101	Paics	115	3	118	3
ENSRNOG00000057988	Pfkm	115	3	116	4
ENSRNOG00000005963	Rab2a	115	3	130	4
ENSRNOG00000054775	Fkbp11	114	2	118	3
ENSRNOG00000007738	Hm13	114	3	122	3
ENSRNOG00000013493	Psma4	114	2	109	3
ENSRNOG00000003150	Mpc2	114	8	116	4
ENSRNOG00000016930	Ube2s	114	4	113	4
ENSRNOG00000038999	RT1-A1	114	26	129	16
ENSRNOG00000057823	Ubc	114	8	115	4
ENSRNOG00000004959	Actr2	114	3	108	4
ENSRNOG00000016638	Gnb1	114	3	128	3
ENSRNOG00000029792	NEWGENE_1308171	114	9	123	3
ENSRNOG00000017372	Higd2a	113	6	103	6
ENSRNOG00000001223	Pttg1ip	113	3	112	< 1
ENSRNOG00000014562	Hnrnpf	113	3	122	3
ENSRNOG00000012366	Mesd	113	3	108	2
ENSRNOG00000016807	Oat	113	6	111	6
ENSRNOG00000014765	Vapa	113	6	114	3
ENSRNOG00000003645	Hnrnpab	113	3	115	6
ENSRNOG00000020460	Banf1	113	5	105	6
ENSRNOG00000007895	Pdhb	112	2	113	4
ENSRNOG00000014289	Arpc2	112	4	116	4
ENSRNOG00000054017	LOC100912564	112	4	109	5
ENSRNOG00000016496	Ctsc	112	5	109	2
ENSRNOG00000009823	Naa38	112	3	117	5
ENSRNOG00000026842	Nnt	112	4	115	3
ENSRNOG00000010091	Efcab14	111	2	97	3
ENSRNOG00000009155	Ndufs3	111	16	128	5
ENSRNOG00000055178	AABR07058124.4	111	9	97	4
ENSRNOG00000048174	Uqcrq	111	4	96	6
ENSRNOG00000016507	LOC687679	111	12	84	5
ENSRNOG00000018775	Cystm1	111	20	115	8
ENSRNOG00000015278	Myl12a	111	4	114	4
ENSRNOG00000016137	Rad23b	111	3	111	2
ENSRNOG00000001409	Gnb2	111	4	118	6
ENSRNOG00000016133	Sumo1	111	2	115	5
ENSRNOG00000018835	Notch2	110	6	118	6
ENSRNOG00000009263	Ifi27	110	12	89	12
ENSRNOG00000015974	Tmem208	110	5	103	2
ENSRNOG00000001355	Taf6	110	2	116	5
ENSRNOG00000009811	Cnih1	110	4	97	4
ENSRNOG00000020474	Pin1	110	2	113	7
ENSRNOG00000017405	Raly	109	2	105	3
ENSRNOG00000049394	LOC679739	109	4	103	9
ENSRNOG00000007900	Tspan33	109	6	106	2
ENSRNOG00000014791	Peg3	109	5	86	5
ENSRNOG00000002585	Cul4b	109	4	135	4
ENSRNOG00000021719	Slfn5	109	7	99	4
ENSRNOG00000006898	Mrps16	109	3	119	5
ENSRNOG00000014908	Sf3b5	109	2	108	8
ENSRNOG00000002956	Stim2	108	5	113	2
ENSRNOG00000018972	Rab18	108	2	114	5
ENSRNOG00000042359	Pigk	108	2	107	< 1
ENSRNOG00000004291	Cltc	108	3	115	3
ENSRNOG00000006589	Mif	108	6	143	8
ENSRNOG00000013320	RGD1561916	107	5	124	7
ENSRNOG00000053362	Gabarapl1	107	2	114	3
ENSRNOG00000050735	Cd99	107	6	99	5
ENSRNOG00000034071	Chmp4bl1	107	5	100	3
ENSRNOG00000002969	Itpkb	107	5	109	3
ENSRNOG00000002831	Wfikkn2	107	12	110	5
ENSRNOG00000018823	Nisch	106	6	106	4
ENSRNOG00000003399	Hnrnph1	106	2	103	2
ENSRNOG00000018454	Apoe	106	5	109	12
ENSRNOG00000033261	Fam107a	106	4	117	3
ENSRNOG00000001926	Cldn1	106	5	86	3
ENSRNOG00000002418	Tgfb2	106	2	97	4
ENSRNOG00000016991	Arl2bp	106	6	112	3
ENSRNOG00000013118	Atox1	106	4	110	4
ENSRNOG00000011414	Psmc3	106	4	107	3
ENSRNOG00000012751	Tm9sf2	106	3	107	2
ENSRNOG00000020308	Ech1	106	4	109	4
ENSRNOG00000000281	Prodh1	106	6	98	4
ENSRNOG00000000557	Ppa1	105	< 1	105	3
ENSRNOG00000000108	Aga	105	4	110	3
ENSRNOG00000007040	Timm17a	105	2	101	4
ENSRNOG00000004883	Erh	105	5	100	1
ENSRNOG00000005276	Csnk2a1	105	2	112	3
ENSRNOG00000018553	Pitpnm1	105	4	107	4
ENSRNOG00000050563	Sub1	105	3	105	4
ENSRNOG00000018568	Rab5c	105	2	103	3
ENSRNOG00000058359	Fkbp8	105	2	114	5
ENSRNOG00000014936	Ifitm2	104	8	102	4
ENSRNOG00000061684	Ndufa9	104	3	105	3
ENSRNOG00000028690	LOC100362366	104	18	148	12
ENSRNOG00000011745	Psma1	104	3	99	3
ENSRNOG00000008843	Eci1	104	3	105	4
ENSRNOG00000002536	C1galt1c1	104	3	100	6
ENSRNOG00000054770	Rdh11	104	7	81	2
ENSRNOG00000017127	Rpl28	104	2	100	2
ENSRNOG00000003928	Tmco1	104	2	99	2
ENSRNOG00000009982	Pnp	104	4	107	5
ENSRNOG00000032925	AC118414.1	104	7	69	4
ENSRNOG00000047853	Ss18l2	104	5	90	3
ENSRNOG00000017783	Sfrp1	104	2	83	2
ENSRNOG00000001274	Vps29	104	3	109	4
ENSRNOG00000009313	Lrpap1	104	4	105	2
ENSRNOG00000012106	Dnaja4	103	5	102	2
ENSRNOG00000010732	RGD1561590	103	2	111	6
ENSRNOG00000005763	Arl1	102	4	100	3
ENSRNOG00000046333	AABR07007032.1	102	2	113	4
ENSRNOG00000011320	Igfbpl1	102	6	106	5
ENSRNOG00000018647	Mrpl20	102	6	99	3
ENSRNOG00000002642	Ptges3	102	5	102	2
ENSRNOG00000030351	AABR07006627.1	102	3	112	3
ENSRNOG00000020464	Mrpl54	102	2	96	3
ENSRNOG00000018901	Rab14	102	5	91	2
ENSRNOG00000011714	Sat2	101	7	98	1
ENSRNOG00000005016	Tmed4	101	3	100	2
ENSRNOG00000033045	H2aj	101	3	98	3
ENSRNOG00000001719	Psmd2	101	2	108	2
ENSRNOG00000050051	Pin4	101	10	98	3
ENSRNOG00000012576	Selenos	101	4	86	2
ENSRNOG00000019266	Tmem223	100	2	102	2
ENSRNOG00000007646	Sipa1l1	100	2	99	5
ENSRNOG00000018796	Herpud1	100	3	112	9
ENSRNOG00000009773	Elovl4	100	5	110	1
ENSRNOG00000017106	Csnk1a1	100	5	107	< 1
ENSRNOG00000008937	Csrp1	100	2	118	3
ENSRNOG00000018708	Ppp1ca	100	4	111	2
ENSRNOG00000001009	Bri3	100	5	106	5
ENSRNOG00000018937	Gstm7	100	3	97	2
ENSRNOG00000009057	Sec62	100	2	99	3
ENSRNOG00000005261	Fbxl5	100	4	114	2
ENSRNOG00000000340	Rtraf	100	3	103	3
ENSRNOG00000010934	Spa17	100	6	97	4
ENSRNOG00000005719	Emc4	100	4	94	1
ENSRNOG00000009248	Pnrc2	99	2	99	2
ENSRNOG00000019940	Ssr2	99	7	98	< 1
ENSRNOG00000018117	Ndufv1	99	4	110	3
ENSRNOG00000011282	Ppp2r1a	99	5	111	2
ENSRNOG00000011891	Atp6v1b2	99	3	98	2
ENSRNOG00000008140	Rpl15	99	2	101	3
ENSRNOG00000025580	LOC100912618	99	4	108	4
ENSRNOG00000004820	Sar1b	99	2	100	< 1
ENSRNOG00000003049	Hsd17b10	99	3	104	3
ENSRNOG00000015866	Hint2	99	6	107	4
ENSRNOG00000018627	Plekhb1	99	6	91	2
ENSRNOG00000010549	Tspo	98	3	105	4
ENSRNOG00000008744	Cops2	98	4	102	4
ENSRNOG00000012738	Eif3m	98	2	106	2
ENSRNOG00000023546	Hspb1	98	11	78	2
ENSRNOG00000001795	Itgb5	98	6	110	2
ENSRNOG00000057628	Slc5a6	98	3	97	2
ENSRNOG00000011463	Psmb2	98	4	105	4
ENSRNOG00000034198	Tceal9	98	5	96	3
ENSRNOG00000005434	Sptbn1	97	2	102	4
ENSRNOG00000029875	Mrpl41	97	5	93	3
ENSRNOG00000014654	LOC691807	97	2	86	4
ENSRNOG00000009097	Immt	97	2	102	3
ENSRNOG00000000465	Slc39a7	97	3	103	2
ENSRNOG00000005157	Rbbp7	97	3	100	3
ENSRNOG00000015865	Ap2s1	97	< 1	103	4
ENSRNOG00000021138	Cers2	97	3	96	1
ENSRNOG00000006355	Akap8l	97	9	77	6
ENSRNOG00000061108	Arcn1	96	2	102	3
ENSRNOG00000009552	Serinc3	96	2	98	3
ENSRNOG00000001385	Plbd2	96	7	101	2
ENSRNOG00000060956	Zfp706	96	3	94	2
ENSRNOG00000001465	Ids	96	3	100	5
ENSRNOG00000011383	Ndufs4	96	2	99	4
ENSRNOG00000020467	Nrep	96	8	117	4
ENSRNOG00000061544	Spock2	96	6	107	2
ENSRNOG00000027797	Nit2	96	2	91	3
ENSRNOG00000020358	Ptov1	96	5	101	3
ENSRNOG00000008312	Stra6	95	5	119	3
ENSRNOG00000012580	Ccdc141	95	2	96	4
ENSRNOG00000014633	Vps28	95	2	90	2
ENSRNOG00000004160	Prps2	95	4	104	4
ENSRNOG00000047796	Pcbd2	95	6	86	6
ENSRNOG00000002838	Pdzd11	95	4	101	3
ENSRNOG00000012162	Mpdu1	94	3	92	1
ENSRNOG00000002408	Rbm47	94	5	85	2
ENSRNOG00000048795	Top2b	94	3	106	4
ENSRNOG00000007326	Prepl	94	3	93	3
ENSRNOG00000005610	Yipf4	94	< 1	97	3
ENSRNOG00000006587	Setd3	94	1	101	2
ENSRNOG00000008566	Mrpl15	94	2	95	5
ENSRNOG00000043286	Cpne2	94	4	100	4
ENSRNOG00000018570	C1qtnf3	94	7	133	7
ENSRNOG00000058053	Ube2n	93	2	92	4
ENSRNOG00000010984	Anxa11	93	3	100	2
ENSRNOG00000006751	Psmd6	93	2	96	2
ENSRNOG00000006901	Cd320	93	5	85	2
ENSRNOG00000019497	Mrpl17	93	3	98	1
ENSRNOG00000010748	Mtus1	93	4	94	3
ENSRNOG00000007518	Nckap1	93	3	95	1
ENSRNOG00000001036	Rsph10b	93	4	95	2
ENSRNOG00000018176	Rab6a	93	2	88	3
ENSRNOG00000004612	Ppp1cb	93	3	95	1
ENSRNOG00000019070	St13	93	2	95	2
ENSRNOG00000018818	Txnl1	93	3	92	3
ENSRNOG00000024629	Hadha	92	2	95	2
ENSRNOG00000003815	Slc25a11	92	5	102	5
ENSRNOG00000015953	Oaz2	92	2	99	5
ENSRNOG00000025053	Lrp1	92	6	98	5
ENSRNOG00000032034	Supt5h	92	6	93	1
ENSRNOG00000008672	Chmp5	92	4	98	2
ENSRNOG00000055634	AABR07024908.1	92	11	61	5
ENSRNOG00000019798	Stub1	92	6	101	5
ENSRNOG00000014856	Etnk1	92	5	81	4
ENSRNOG00000002807	Septin9	91	4	99	4
ENSRNOG00000000248	Srsf2	91	6	89	1
ENSRNOG00000005890	Serbp1	91	2	100	1
ENSRNOG00000000437	Agpat1	91	3	92	2
ENSRNOG00000005796	Ctnna1	91	2	94	2
ENSRNOG00000001269	Ppp1cc	91	2	94	2
ENSRNOG00000000996	Arpc1a	91	4	100	5
ENSRNOG00000016589	Mlf2	91	5	91	2
ENSRNOG00000020185	Wdr6	91	4	99	4
ENSRNOG00000005061	Dlst	91	5	82	2
ENSRNOG00000010232	Enpp5	91	4	95	2
ENSRNOG00000015780	Rcn2	91	3	97	3
ENSRNOG00000001738	Eif4g1	91	4	89	1
ENSRNOG00000024757	AABR07069219.1	90	4	93	5
ENSRNOG00000001232	Slc19a1	90	6	97	1
ENSRNOG00000010800	Hadhb	90	2	94	1
ENSRNOG00000061058	Csde1	90	3	97	2
ENSRNOG00000015385	Pink1	90	4	107	3
ENSRNOG00000006130	Rab5b	90	2	89	1
ENSRNOG00000010448	Ptbp1	90	4	101	2
ENSRNOG00000012073	Abhd14b	90	3	92	2
ENSRNOG00000023322	Ostc	90	2	83	1
ENSRNOG00000004629	Fkbp3	90	3	86	3
ENSRNOG00000031367	Hprt1	90	3	90	2
ENSRNOG00000053456	Lage3	90	4	83	3
ENSRNOG00000018211	Urod	90	3	98	4
ENSRNOG00000003724	Mrpl27	89	2	95	6
ENSRNOG00000008218	Atp6v0e2	89	4	81	2
ENSRNOG00000058658	Mtch2	89	< 1	95	3
ENSRNOG00000001348	Erp29	89	5	90	3
ENSRNOG00000061213	Mrps36	89	14	86	17
ENSRNOG00000010352	Dnajc3	89	2	89	3
ENSRNOG00000000847	Csnk2b	89	2	99	3
ENSRNOG00000048353	Apeg3	89	6	68	5
ENSRNOG00000015295	Ctdsp1	89	2	89	2
ENSRNOG00000030445	Ormdl3	89	5	85	2
ENSRNOG00000009110	Psen1	89	3	84	2
ENSRNOG00000007648	Rab11b	89	3	96	4
ENSRNOG00000001454	Eif4h	89	2	94	1
ENSRNOG00000038489	Sumo3	88	< 1	91	3
ENSRNOG00000002142	Cds1	88	4	87	3
ENSRNOG00000000314	Sec63	88	2	89	4
ENSRNOG00000018390	Pld3	88	5	93	2
ENSRNOG00000059593	Cetn2	88	3	92	2
ENSRNOG00000014485	Pdcd6	88	7	77	4
ENSRNOG00000013545	Polr2e	88	2	96	2
ENSRNOG00000013201	Tex264	88	4	84	2
ENSRNOG00000003463	Srebf1	88	7	76	4
ENSRNOG00000020667	Shisa5	88	3	94	2
ENSRNOG00000049361	Gas7	88	2	89	3
ENSRNOG00000018456	LOC100911664	88	4	95	2
ENSRNOG00000052725	Shisal1	88	2	89	2
ENSRNOG00000021441	Reln	88	7	101	5
ENSRNOG00000001346	Cops6	87	2	89	3
ENSRNOG00000061216	Tubb5	87	5	89	4
ENSRNOG00000017854	Ucp2	87	11	110	8
ENSRNOG00000000054	Abhd8	87	6	104	4
ENSRNOG00000021316	Tmem98	87	5	77	3
ENSRNOG00000011857	Mtpn	87	5	87	4
ENSRNOG00000057710	Ccnd2	87	11	91	7
ENSRNOG00000025274	Hexb	87	6	88	2
ENSRNOG00000018091	Gdi2	87	2	93	1
ENSRNOG00000021882	Tmed9	87	3	81	5
ENSRNOG00000016161	Lman2	87	4	82	1
ENSRNOG00000004252	LOC108348062	87	1	94	3
ENSRNOG00000010543	Srpra	87	4	88	< 1
ENSRNOG00000016973	Tmem242	87	3	82	1
ENSRNOG00000015221	Eif3f	87	2	97	2
ENSRNOG00000014445	Hp1bp3	87	2	89	2
ENSRNOG00000004628	Dazap2	86	3	92	3
ENSRNOG00000016410	Prelid1	86	7	93	3
ENSRNOG00000004526	Cox7a2l	86	3	83	2
ENSRNOG00000056562	Olfml1	86	3	91	2
ENSRNOG00000021232	Ddrgk1	86	2	81	3
ENSRNOG00000043094	Oxct1	86	3	80	1
ENSRNOG00000046955	Cbx6	86	2	89	2
ENSRNOG00000013507	Selenot	86	2	80	4
ENSRNOG00000021133	Lsm14a	86	2	85	2
ENSRNOG00000007316	Idh3b	86	4	84	3
ENSRNOG00000055305	Parvb	86	2	86	4
ENSRNOG00000006766	Laptm4b	86	4	97	3
ENSRNOG00000021223	Ptpra	86	4	86	1
ENSRNOG00000007048	Rap1b	86	3	91	3
ENSRNOG00000016967	Hfe	86	3	95	< 1
ENSRNOG00000005686	Suclg2	86	3	92	3
ENSRNOG00000002755	Pafah1b1	86	3	87	2
ENSRNOG00000016050	Fgfr1	86	5	91	1
ENSRNOG00000058561	Srrm2	86	4	77	6
ENSRNOG00000000133	Txndc15	86	3	90	1
ENSRNOG00000017279	Tmem50a	85	3	78	2
ENSRNOG00000029370	Abhd3	85	6	77	3
ENSRNOG00000009960	Puf60	85	3	89	4
ENSRNOG00000019333	Hipk1	85	3	89	3
ENSRNOG00000008452	Eid1	85	1	90	2
ENSRNOG00000013516	Sf3b1	85	3	91	3
ENSRNOG00000050410	Snrpd3	85	7	80	3
ENSRNOG00000006729	Slc24a4	85	2	75	4
ENSRNOG00000057729	Strip2	85	3	61	3
ENSRNOG00000014718	Acsl3	85	7	67	4
ENSRNOG00000001195	Trpv4	85	5	77	1
ENSRNOG00000023830	Dnase2	85	4	89	1
ENSRNOG00000028746	Gsto1	85	4	90	2
ENSRNOG00000008902	Pon1	85	4	58	3
ENSRNOG00000052004	Txnl4a	84	2	84	4
ENSRNOG00000005184	Nop10	84	4	76	3
ENSRNOG00000012455	Tardbp	84	3	71	4
ENSRNOG00000003951	Psmc1	84	2	88	3
ENSRNOG00000019352	Emc6	84	5	76	3
ENSRNOG00000047339	Pja1	84	5	79	2
ENSRNOG00000021027	Dbp	84	18	151	11
ENSRNOG00000014368	Eif4g3	84	2	79	3
ENSRNOG00000005428	Ctbp1	84	3	84	4
ENSRNOG00000057774	RGD1560212	84	2	102	6
ENSRNOG00000007892	Tram1	84	2	84	1
ENSRNOG00000014051	Pgrmc2	84	< 1	81	2
ENSRNOG00000055012	LOC108348078	84	2	81	4
ENSRNOG00000003706	Ufc1	84	< 1	86	2
ENSRNOG00000008051	Itpk1	84	7	75	3
ENSRNOG00000012640	Dpp7	84	6	88	3
ENSRNOG00000050649	Tvp23b	83	< 1	80	2
ENSRNOG00000031896	Stt3a	83	2	85	2
ENSRNOG00000000902	Hsph1	83	8	70	5
ENSRNOG00000002710	Cnst	83	3	76	3
ENSRNOG00000003203	Hexim1	83	3	80	1
ENSRNOG00000003177	Mat2b	83	5	74	3
ENSRNOG00000013766	Acaa2	83	2	93	2
ENSRNOG00000009613	Sh3bgrl2	83	15	100	14
ENSRNOG00000053384	Bmp7	83	5	79	3
ENSRNOG00000007946	Bcl2l1	83	3	84	2
ENSRNOG00000012085	Isca2	83	4	82	4
ENSRNOG00000018867	Klhdc7a	83	3	80	1
ENSRNOG00000009642	Cct4	83	4	82	2
ENSRNOG00000016343	Dkk3	83	8	78	3
ENSRNOG00000001823	St6gal1	83	3	92	5
ENSRNOG00000004132	Lasp1	83	3	90	3
ENSRNOG00000002746	Fstl1	83	4	88	2
ENSRNOG00000024905	Drc1	83	7	73	5
ENSRNOG00000020005	Map2k2	83	3	88	4
ENSRNOG00000045698	Lin7c	83	2	87	2
ENSRNOG00000008236	Decr1	82	3	99	4
ENSRNOG00000048213	AABR07039304.1	82	21	55	5
ENSRNOG00000008178	Nxn	82	3	79	3
ENSRNOG00000053659	RGD1311703	82	1	83	2
ENSRNOG00000037718	Cfap52	82	< 1	92	4
ENSRNOG00000048981	Ahsa1	82	5	73	3
ENSRNOG00000016383	Commd3	82	2	78	2
ENSRNOG00000014690	Pigt	82	5	89	2
ENSRNOG00000001239	Ddt	82	3	82	5
ENSRNOG00000013520	Mat2a	82	3	81	3
ENSRNOG00000057813	AABR07063281.1	82	4	83	1
ENSRNOG00000009152	Caprin1	82	3	82	2
ENSRNOG00000021118	Nomo1	82	3	85	1
ENSRNOG00000011841	Map2	82	2	74	1
ENSRNOG00000056207	Capza2	82	2	80	4
ENSRNOG00000006961	Snrpb	82	3	83	4
ENSRNOG00000016416	Rnh1	82	1	91	3
ENSRNOG00000019253	Bcar1	82	4	93	5
ENSRNOG00000017447	Eif2s2	82	2	84	3
ENSRNOG00000001653	St3gal6	81	2	80	3
ENSRNOG00000062155	AC134224.2	81	10	75	10
ENSRNOG00000037540	Tmem256	81	4	83	3
ENSRNOG00000006545	Septin7	81	2	77	3
ENSRNOG00000019826	Sil1	81	2	85	3
ENSRNOG00000012892	Abca4	81	3	99	1
ENSRNOG00000021602	Zmynd10	81	2	91	4
ENSRNOG00000012794	Grhpr	81	4	89	4
ENSRNOG00000028629	Akt1	81	3	85	3
ENSRNOG00000024501	Rgs3	81	2	96	1
ENSRNOG00000042729	Efhc1	81	3	91	4
ENSRNOG00000017752	Mccc2	81	1	81	2
ENSRNOG00000012026	Psmc2	81	3	83	3
ENSRNOG00000019243	Glb1l	81	5	89	4
ENSRNOG00000030938	AABR07049499.1	81	2	80	3
ENSRNOG00000015753	Epn1	81	2	89	3
ENSRNOG00000050741	Rbm4	81	3	77	4
ENSRNOG00000036835	Copz1	81	< 1	85	4
ENSRNOG00000018839	Ntrk2	81	4	80	2
ENSRNOG00000003495	Prpf8	80	5	85	2
ENSRNOG00000018507	Gfpt1	80	2	84	2
ENSRNOG00000007283	Erlec1	80	3	86	3
ENSRNOG00000010855	Mrpl57	80	3	72	2
ENSRNOG00000013381	Tsg101	80	1	82	2
ENSRNOG00000050547	Syngr2	80	3	77	2
ENSRNOG00000014090	Retsat	80	3	75	1
ENSRNOG00000043328	Chmp2a	80	2	89	2
ENSRNOG00000000893	Tmem248	79	4	82	2
ENSRNOG00000014208	Dctn3	79	< 1	82	4
ENSRNOG00000013714	Snrpd1	79	5	80	2
ENSRNOG00000010550	Trappc3	79	2	73	3
ENSRNOG00000001214	Pfkl	79	2	86	4
ENSRNOG00000019973	Arl3	79	1	83	2
ENSRNOG00000019400	Dag1	79	4	84	1
ENSRNOG00000020583	Fcgrt	79	3	81	3
ENSRNOG00000061582	Scamp1	79	2	76	2
ENSRNOG00000025592	Tspan31	79	< 1	76	< 1
ENSRNOG00000010218	Eif5	79	4	87	2
ENSRNOG00000019282	Ubqln1	79	2	76	< 1
ENSRNOG00000016907	Ppp5c	79	3	83	3
ENSRNOG00000057706	Kdm5c	79	3	70	2
ENSRNOG00000001862	Ube2l3	79	3	81	2
ENSRNOG00000024022	Ndfip2	79	2	76	3
ENSRNOG00000027028	Lamtor4	79	3	73	5
ENSRNOG00000017907	Ube2i	79	5	72	5
ENSRNOG00000018653	Pfdn1	79	8	71	3
ENSRNOG00000008678	Antxr1	79	6	69	4
ENSRNOG00000014581	Trappc2l	79	2	71	3
ENSRNOG00000017243	Bnip3	78	1	76	3
ENSRNOG00000000701	Iscu	78	3	78	3
ENSRNOG00000019090	Cct3	78	4	77	3
ENSRNOG00000046799	Phb	78	1	78	1
ENSRNOG00000014297	Sdc4	78	3	78	2
ENSRNOG00000027690	Eif3el1	78	2	81	3
ENSRNOG00000014160	Tcp1	78	4	78	2
ENSRNOG00000000520	Srsf3	78	2	68	3
ENSRNOG00000003863	Trir	78	3	80	5
ENSRNOG00000003242	Gulp1	78	3	76	3
ENSRNOG00000023919	Nipsnap2	78	4	82	3
ENSRNOG00000015085	Dmpk	78	5	70	3
ENSRNOG00000056485	LOC103694903	78	2	88	13
ENSRNOG00000005389	Ppp2ca	78	2	67	9
ENSRNOG00000015630	Cct7	77	3	83	2
ENSRNOG00000006813	Sumf1	77	2	73	2
ENSRNOG00000033623	Pigx	77	2	77	3
ENSRNOG00000003689	Nono	77	2	79	2
ENSRNOG00000019511	Mrps18a	77	2	80	4
ENSRNOG00000007504	Actr10	77	2	80	2
ENSRNOG00000015736	Dhrs3	77	4	70	1
ENSRNOG00000030269	Atp2b2	77	5	81	4
ENSRNOG00000001316	Anapc5	77	1	79	2
ENSRNOG00000010628	Sec13	77	1	77	2
ENSRNOG00000019734	Mrpl14	77	3	78	1
ENSRNOG00000016356	Got1	77	3	76	2
ENSRNOG00000060350	Iqsec1	77	4	79	4
ENSRNOG00000040120	Bhmt2	77	3	76	4
ENSRNOG00000005397	Maea	77	2	80	3
ENSRNOG00000046883	Mydgf	77	7	54	4
ENSRNOG00000014973	Tekt1	77	2	84	1
ENSRNOG00000000585	Amd1	77	2	77	2
ENSRNOG00000015437	Tmem14c	77	3	71	2
ENSRNOG00000006999	Wdr78	77	3	78	3
ENSRNOG00000009592	Cyb5r3	77	3	93	3
ENSRNOG00000019868	Psma5	77	2	82	2
ENSRNOG00000018994	Psmc4	77	3	79	2
ENSRNOG00000005129	Dtx3	77	3	75	3
ENSRNOG00000001829	Ube2v2	77	2	51	3
ENSRNOG00000016452	Creb3	77	2	76	1
ENSRNOG00000008822	Fkbp1a	77	2	80	3
ENSRNOG00000009437	Ewsr1	76	5	76	2
ENSRNOG00000007051	Rraga	76	2	77	3
ENSRNOG00000016619	Use1	76	3	77	< 1
ENSRNOG00000008065	Wwc1	76	1	79	2
ENSRNOG00000005358	Pmm1	76	3	73	< 1
ENSRNOG00000026610	Akirin1	76	3	70	2
ENSRNOG00000011020	Eif3l	76	3	84	3
ENSRNOG00000006992	Rpl7	76	2	78	2
ENSRNOG00000052279	LOC103692169	76	4	66	3
ENSRNOG00000004205	Pkdcc	76	2	71	1
ENSRNOG00000049743	Gstm5	76	8	85	3
ENSRNOG00000003853	Scoc	76	3	77	3
ENSRNOG00000006244	Lztfl1	76	< 1	74	3
ENSRNOG00000007124	Krcc1	76	3	76	3
ENSRNOG00000017297	Cab39	76	4	73	2
ENSRNOG00000012594	Sugt1	76	2	78	2
ENSRNOG00000043210	Ppp3r1	75	3	82	2
ENSRNOG00000006868	Ube2z	75	< 1	77	2
ENSRNOG00000017144	Mea1	75	4	75	6
ENSRNOG00000014109	Psmd13	75	4	80	3
ENSRNOG00000005308	Tmx2	75	1	75	1
ENSRNOG00000023910	Man2b1	75	5	80	1
ENSRNOG00000009063	Dnajc15	75	2	73	2
ENSRNOG00000013492	Cap1	75	3	80	4
ENSRNOG00000018297	Ocln	75	2	66	2
ENSRNOG00000007921	Hnrnpm	75	3	69	2
ENSRNOG00000009571	Wipf3	75	5	72	2
ENSRNOG00000046698	Gps1	75	1	76	1
ENSRNOG00000055572	Idh3g	75	3	75	2
ENSRNOG00000019848	Rbm39	75	4	76	2
ENSRNOG00000004744	Lratd2	75	7	65	5
ENSRNOG00000013506	Zfand6	75	1	79	2
ENSRNOG00000012090	Slc16a8	75	6	84	4
ENSRNOG00000048622	Sin3b	75	3	61	2
ENSRNOG00000042245	Dcaf7	75	< 1	76	< 1
ENSRNOG00000057978	AABR07028997.1	75	5	70	4
ENSRNOG00000052219	Gm2a	75	1	74	2
ENSRNOG00000016251	Dnaja2	75	2	79	2
ENSRNOG00000019178	Taf10	75	2	72	3
ENSRNOG00000045535	Rtl8a	74	11	59	< 1
ENSRNOG00000000245	Slc16a6	74	2	72	4
ENSRNOG00000032539	Spag8	74	4	86	4
ENSRNOG00000017074	Rab28	74	< 1	74	2
ENSRNOG00000006364	Dld	74	1	71	1
ENSRNOG00000018086	Slc22a8	74	8	83	4
ENSRNOG00000012480	Pxylp1	74	2	81	1
ENSRNOG00000007775	Cmpk1	74	1	77	< 1
ENSRNOG00000003123	Rpa1	74	1	79	2
ENSRNOG00000000990	Pdap1	74	3	73	2
ENSRNOG00000014811	Cyhr1	74	3	74	2
ENSRNOG00000006114	Cfap69	74	2	76	2
ENSRNOG00000019981	Sdf4	74	2	78	1
ENSRNOG00000020129	Cdh3	74	2	75	1
ENSRNOG00000021168	Anp32e	74	2	71	2
ENSRNOG00000015396	Sptan1	74	3	69	2
ENSRNOG00000004276	Itga3	74	3	73	2
ENSRNOG00000008320	Lypla1	73	4	70	2
ENSRNOG00000012186	Golph3	73	3	79	2
ENSRNOG00000001803	Dnajb11	73	3	66	< 1
ENSRNOG00000003691	Tmed7	73	2	78	2
ENSRNOG00000009934	Emc3	73	< 1	72	< 1
ENSRNOG00000017253	Ccdc107	73	5	67	< 1
ENSRNOG00000007485	Arfgef2	73	3	74	3
ENSRNOG00000024568	Ndufs7	73	5	72	3
ENSRNOG00000047115	Cox16	73	4	70	3
ENSRNOG00000015033	Mxd4	73	< 1	69	1
ENSRNOG00000033498	Cib1	73	2	74	2
ENSRNOG00000039091	Pnpla8	73	4	77	3
ENSRNOG00000020385	Fads3	73	3	71	3
ENSRNOG00000021438	Tuba1c	73	5	71	5
ENSRNOG00000001849	Mapk1	73	3	72	3
ENSRNOG00000012273	Dmtn	73	2	77	1
ENSRNOG00000007971	Wbp2	73	3	74	3
ENSRNOG00000050510	Rab1b	72	< 1	80	3
ENSRNOG00000038933	Spcs3	72	2	79	3
ENSRNOG00000009997	Erap1	72	2	66	6
ENSRNOG00000018090	Ppp6r1	72	1	74	< 1
ENSRNOG00000016257	Cotl1	72	3	61	3
ENSRNOG00000019666	Ubxn1	72	3	75	1
ENSRNOG00000042195	Pabpn1	72	3	62	< 1
ENSRNOG00000006762	Snu13	72	4	77	3
ENSRNOG00000057623	Copb1	72	2	75	< 1
ENSRNOG00000019875	Matr3	72	1	79	3
ENSRNOG00000026109	Prmt1	72	1	75	3
ENSRNOG00000011307	Slmap	72	1	67	3
ENSRNOG00000015733	Myl12b	72	5	78	2
ENSRNOG00000046836	AC133403.1	72	2	78	2
ENSRNOG00000014644	Zic1	72	6	64	3
ENSRNOG00000010038	Psmc5	72	2	75	2
ENSRNOG00000003038	Sft2d2	71	2	68	2
ENSRNOG00000019529	Btbd1	71	< 1	69	2
ENSRNOG00000025040	Gng10	71	4	71	4
ENSRNOG00000025570	Os9	71	3	69	< 1
ENSRNOG00000046330	AABR07029581.1	71	3	75	2
ENSRNOG00000001592	Cct8	71	2	73	2
ENSRNOG00000002928	Guk1	71	1	77	4
ENSRNOG00000011366	Pigs	71	3	73	< 1
ENSRNOG00000013265	Tgfbr2	71	4	72	3
ENSRNOG00000002301	Uso1	71	3	75	< 1
ENSRNOG00000015304	Tmem160	71	5	69	4
ENSRNOG00000037835	Catip	71	6	74	1
ENSRNOG00000030862	Atp6v1h	71	3	78	2
ENSRNOG00000015844	Snrpd2	71	2	66	4
ENSRNOG00000007227	Mien1	71	5	61	3
ENSRNOG00000010945	Ywhab	71	2	73	1
ENSRNOG00000007769	Marchf2	71	3	72	2
ENSRNOG00000030418	Tmem47	71	2	71	3
ENSRNOG00000057862	Rsph1	71	4	76	4
ENSRNOG00000017962	Serpinb6a	70	2	80	1
ENSRNOG00000015128	Sae1	70	1	76	2
ENSRNOG00000010938	Slc7a10	70	11	78	1
ENSRNOG00000002021	Son	70	2	67	3
ENSRNOG00000043377	Fdps	70	3	65	2
ENSRNOG00000008830	Nfe2l1	70	2	69	1
ENSRNOG00000013977	Bzw1	70	2	77	2
ENSRNOG00000006593	Grpel1	70	2	71	3
ENSRNOG00000056325	Mocs2	70	3	73	3
ENSRNOG00000008049	Max	70	4	79	2
ENSRNOG00000022702	Fbxo22	70	2	77	3
ENSRNOG00000014399	Aamp	70	1	75	1
ENSRNOG00000020016	Lamtor1	70	2	71	3
ENSRNOG00000038218	Ndufc1	70	6	83	8
ENSRNOG00000011661	Hnrnph2	70	2	68	< 1
ENSRNOG00000048441	Wdr82	70	4	66	4
ENSRNOG00000007356	Chmp3	70	5	70	1
ENSRNOG00000015551	Fuca2	70	4	74	< 1
ENSRNOG00000006304	Mdm2	70	3	70	< 1
ENSRNOG00000014863	Reck	70	6	86	2
ENSRNOG00000018186	Lamtor5	70	1	65	3
ENSRNOG00000018089	Sra1	69	2	71	2
ENSRNOG00000003844	Dhx15	69	3	72	2
ENSRNOG00000032232	Snrpg	69	6	52	3
ENSRNOG00000015020	Idh1	69	< 1	73	3
ENSRNOG00000012808	Tmem259	69	4	66	1
ENSRNOG00000017829	Ssu72	69	2	65	< 1
ENSRNOG00000016190	Coq9	69	3	67	3
ENSRNOG00000010240	Tent5a	69	2	69	3
ENSRNOG00000010103	Eif4b	69	< 1	73	< 1
ENSRNOG00000018529	Csnk1g2	69	4	70	4
ENSRNOG00000046918	Apoo	69	2	64	3
ENSRNOG00000016592	Gnai2	69	3	72	4
ENSRNOG00000052704	Atp6v0a2	69	3	64	2
ENSRNOG00000012089	Cstf3	69	20	62	17
ENSRNOG00000003284	Epn3	69	3	67	3
ENSRNOG00000013828	Sirt3	69	3	70	1
ENSRNOG00000016704	Pcyox1	69	4	71	3
ENSRNOG00000031453	Manbal	69	< 1	72	3
ENSRNOG00000019164	Uba1	69	3	69	< 1
ENSRNOG00000018102	Coa5	69	2	72	2
ENSRNOG00000001211	Gatd3a	69	2	72	3
ENSRNOG00000011621	Hnrnpc	69	5	64	3
ENSRNOG00000011489	R3hdm4	69	1	77	2
ENSRNOG00000003206	Actr3	69	1	67	2
ENSRNOG00000018735	Cd74	69	6	45	10
ENSRNOG00000008604	Nsfl1c	69	< 1	71	3
ENSRNOG00000029549	Eci3	68	2	69	2
ENSRNOG00000023816	Aph1a	68	3	72	3
ENSRNOG00000016327	Mcee	68	2	68	3
ENSRNOG00000000582	Ddo	68	1	83	4
ENSRNOG00000033426	Cdc37	68	1	68	1
ENSRNOG00000008950	Adi1	68	3	68	3
ENSRNOG00000009421	Ivd	68	2	72	1
ENSRNOG00000046159	Gns	68	1	70	1
ENSRNOG00000021916	Slc16a12	68	4	84	4
ENSRNOG00000000852	Prrc2a	68	2	65	2
ENSRNOG00000021750	Id1	68	7	49	4
ENSRNOG00000038166	Ptgr2	68	2	71	4
ENSRNOG00000001689	Arl6	68	2	73	2
ENSRNOG00000017956	Golga7	68	2	62	1
ENSRNOG00000013211	Chchd3	68	3	70	2
ENSRNOG00000017023	Tcf25	68	2	72	2
ENSRNOG00000001172	Rnf10	68	3	73	< 1
ENSRNOG00000057102	Pafah1b2	68	1	69	2
ENSRNOG00000003542	Hcfc1r1	68	6	71	13
ENSRNOG00000001376	Mettl7a	67	3	67	1
ENSRNOG00000019598	Vegfa	67	2	53	3
ENSRNOG00000011419	Aldh6a1	67	3	70	1
ENSRNOG00000012630	Rhoc	67	1	65	2
ENSRNOG00000004846	Atp6v1c1	67	2	70	1
ENSRNOG00000020615	Nap1l4	67	3	65	3
ENSRNOG00000003849	Stx8	67	4	63	3
ENSRNOG00000009297	Chchd1	67	1	66	3
ENSRNOG00000012053	S100a16	67	< 1	68	2
ENSRNOG00000031506	Ftl1	67	2	67	2
ENSRNOG00000018662	Amacr	67	< 1	82	3
ENSRNOG00000045686	Nfs1	67	1	65	2
ENSRNOG00000004141	Vasn	67	3	61	2
ENSRNOG00000021139	Esrra	67	3	64	2
ENSRNOG00000006818	Arl6ip5	67	2	66	2
ENSRNOG00000025792	Crk	67	3	64	2
ENSRNOG00000007331	Rragd	67	3	73	2
ENSRNOG00000018920	Slc25a17	67	1	74	3
ENSRNOG00000015528	Pja2	67	2	70	2
ENSRNOG00000006744	Acyp1	67	2	58	4
ENSRNOG00000024140	Sft2d1	67	1	62	2
ENSRNOG00000014311	Slc7a8	66	4	63	2
ENSRNOG00000017552	Mrpl34	66	2	70	3
ENSRNOG00000006228	Pdia4	66	6	57	2
ENSRNOG00000045647	Hax1	66	4	63	3
ENSRNOG00000053943	Cops3	66	1	66	3
ENSRNOG00000000431	Atf6b	66	6	55	2
ENSRNOG00000003121	Rtn4rl1	66	3	65	< 1
ENSRNOG00000022273	Rfk	66	1	64	2
ENSRNOG00000005323	AABR07064873.1	66	3	74	6
ENSRNOG00000015749	Nme3	66	3	70	3
ENSRNOG00000010117	Eif3a	66	2	68	2
ENSRNOG00000042179	Cfap20	66	3	76	4
ENSRNOG00000003890	Nap1l1	66	< 1	68	2
ENSRNOG00000051051	Fam122a	66	4	72	5
ENSRNOG00000003923	Rab21	66	3	63	3
ENSRNOG00000013305	Atp2c1	66	4	65	3
ENSRNOG00000054277	Capsl	66	2	69	2
ENSRNOG00000001061	Rilpl2	66	2	65	3
ENSRNOG00000031769	Chchd7	66	21	134	14
ENSRNOG00000003392	Grsf1	66	1	71	1
ENSRNOG00000027126	Dpy30	66	4	59	2
ENSRNOG00000042160	Tmem167b	66	2	60	2
ENSRNOG00000038176	Ufm1	66	1	63	3
ENSRNOG00000005355	Ncstn	66	2	67	< 1
ENSRNOG00000010267	Klhdc10	66	2	64	3
ENSRNOG00000005841	Erp44	66	2	64	3
ENSRNOG00000009535	Stoml2	66	2	65	3
ENSRNOG00000006247	Copa	66	3	67	< 1
ENSRNOG00000020994	Slc25a39	66	2	71	4
ENSRNOG00000025383	Pdha1	65	3	67	2
ENSRNOG00000031731	Fam216a	65	2	67	2
ENSRNOG00000019749	Ube2j2	65	1	66	1
ENSRNOG00000005387	Rbm3	65	10	83	3
ENSRNOG00000010178	Cgrrf1	65	4	70	1
ENSRNOG00000039877	Smim11a	65	6	62	3
ENSRNOG00000046109	LOC689574	65	3	80	2
ENSRNOG00000013479	Stard7	65	3	64	1
ENSRNOG00000002244	Pdgfra	65	9	60	3
ENSRNOG00000033611	Wdr83os	65	< 1	57	2
ENSRNOG00000016559	Tm2d2	65	3	64	< 1
ENSRNOG00000002135	Sgcb	65	3	73	3
ENSRNOG00000058484	Anp32a	65	6	63	3
ENSRNOG00000000395	Kifbp	65	2	65	2
ENSRNOG00000000111	Coprs	65	3	66	6
ENSRNOG00000013110	Nudt2	65	3	64	3
ENSRNOG00000010819	Hspa4l	65	4	59	3
ENSRNOG00000005123	Emc2	65	< 1	66	2
ENSRNOG00000055939	Zcchc18	65	4	67	3
ENSRNOG00000018114	Acadvl	65	2	69	2
ENSRNOG00000000438	Rnf5	65	3	61	3
ENSRNOG00000006076	Steap2	65	2	68	< 1
ENSRNOG00000047374	Gnas	64	3	71	3
ENSRNOG00000008673	Arpc3	64	4	58	2
ENSRNOG00000003747	Get3	64	1	68	3
ENSRNOG00000053196	Slc48a1	64	1	73	1
ENSRNOG00000012181	Lpl	64	5	71	3
ENSRNOG00000060793	Eif2s3	64	< 1	69	2
ENSRNOG00000016923	Clptm1l	64	3	68	< 1
ENSRNOG00000011302	Rab11a	64	2	67	1
ENSRNOG00000020730	Nbr1	64	1	70	1
ENSRNOG00000060979	Hspa13	64	3	51	1
ENSRNOG00000027514	Ube2m	64	6	67	1
ENSRNOG00000010204	Tmem9	64	2	67	2
ENSRNOG00000017396	Marchf5	64	3	62	3
ENSRNOG00000026124	Id3	64	7	51	2
ENSRNOG00000025481	Dctn2	64	2	72	2
ENSRNOG00000004581	Zdhhc9	64	2	66	1
ENSRNOG00000032780	Mrpl58	63	1	64	6
ENSRNOG00000049236	Myh9l1	63	3	63	2
ENSRNOG00000004402	Lpgat1	63	3	60	3
ENSRNOG00000020542	Krtcap2	63	< 1	63	1
ENSRNOG00000003209	Pcp4l1	63	9	77	18
ENSRNOG00000018822	Slc5a5	63	3	80	1
ENSRNOG00000008356	Myo5c	63	3	60	2
ENSRNOG00000023360	Fus	63	4	73	5
ENSRNOG00000008908	Slc35a1	63	3	60	5
ENSRNOG00000007330	Capzb	63	2	66	2
ENSRNOG00000020607	Bckdha	63	3	76	3
ENSRNOG00000018642	Leng8	63	5	48	5
ENSRNOG00000051179	Vps25	63	2	71	3
ENSRNOG00000022305	Abcc1	63	2	62	5
ENSRNOG00000007134	Strap	63	1	63	3
ENSRNOG00000005101	Mia2	63	< 1	67	2
ENSRNOG00000013892	Cby1	63	5	60	3
ENSRNOG00000015713	Parva	63	1	70	< 1
ENSRNOG00000054058	Osbpl1a	63	3	65	2
ENSRNOG00000020619	Eif3g	63	< 1	65	3
ENSRNOG00000020922	Hspb6	63	4	53	2
ENSRNOG00000018044	Phyh	63	2	68	3
ENSRNOG00000049281	Gba	63	2	64	1
ENSRNOG00000010196	Glb1	63	3	70	1
ENSRNOG00000012999	Phb2	63	2	65	1
ENSRNOG00000000777	RT1-S3	63	10	42	8
ENSRNOG00000004754	Tc2n	63	3	70	5
ENSRNOG00000003881	Nit1	63	2	63	2
ENSRNOG00000020425	Stim1	63	1	62	2
ENSRNOG00000008680	Loxl1	63	4	63	2
ENSRNOG00000023520	Cs	63	1	66	< 1
ENSRNOG00000052429	Stard3nl	63	< 1	59	2
ENSRNOG00000023455	Pomgnt1	62	4	63	1
ENSRNOG00000011294	Usp33	62	3	60	2
ENSRNOG00000012017	Otulin	62	2	63	3
ENSRNOG00000006326	Atraid	62	3	62	2
ENSRNOG00000009381	Mapk6	62	2	58	< 1
ENSRNOG00000024663	Fkbp15	62	3	58	2
ENSRNOG00000047565	Echs1	62	3	57	7
ENSRNOG00000012536	Sgms1	62	3	61	2
ENSRNOG00000018998	Yipf3	62	3	63	2
ENSRNOG00000049052	Sgk3	62	3	68	2
ENSRNOG00000001436	Ywhag	62	3	61	2
ENSRNOG00000014961	Pdpn	62	1	62	2
ENSRNOG00000010186	Cdv3	62	2	63	1
ENSRNOG00000011340	Ankrd13c	62	3	64	2
ENSRNOG00000030391	Ei24	62	1	60	1
ENSRNOG00000011140	Prxl2a	62	2	58	3
ENSRNOG00000002050	Igfbp7	62	8	66	3
ENSRNOG00000000549	Tspyl1	62	< 1	62	2
ENSRNOG00000010747	Dap	62	2	75	2
ENSRNOG00000025892	Set	62	4	61	1
ENSRNOG00000000989	Bud31	61	3	61	1
ENSRNOG00000010311	Dzip1	61	3	69	2
ENSRNOG00000058478	Mapk8ip1	61	2	59	2
ENSRNOG00000017231	Adam9	61	2	59	2
ENSRNOG00000019768	Ncoa4	61	2	63	< 1
ENSRNOG00000011057	Mfn1	61	2	63	1
ENSRNOG00000013023	Nop53	61	2	70	2
ENSRNOG00000010184	Brk1	61	< 1	61	2
ENSRNOG00000010752	Tmem41b	61	3	56	3
ENSRNOG00000019568	Jund	61	5	67	6
ENSRNOG00000028822	Bex3	61	1	58	3
ENSRNOG00000019572	Lsm4	61	2	62	4
ENSRNOG00000008786	Ap1b1	61	3	66	1
ENSRNOG00000024437	Blcap	61	1	55	2
ENSRNOG00000017952	Septin2	61	< 1	63	1
ENSRNOG00000010233	Cald1	61	3	65	2
ENSRNOG00000034246	Rps27a	61	11	113	12
ENSRNOG00000043141	Ap3s2	61	3	57	3
ENSRNOG00000008639	Pabpc1	61	2	68	2
ENSRNOG00000017612	Vps35	61	2	63	1
ENSRNOG00000016470	Ndufa10l1	61	2	63	3
ENSRNOG00000015205	Cyb5a	61	3	58	1
ENSRNOG00000002433	G3bp2	61	< 1	61	2
ENSRNOG00000014182	Tns1	60	3	55	3
ENSRNOG00000015447	Calcoco1	60	3	66	3
ENSRNOG00000029885	Stag2	60	< 1	65	2
ENSRNOG00000010676	Smarce1	60	2	65	2
ENSRNOG00000025791	Dync1li2	60	3	69	2
ENSRNOG00000042037	Smim7	60	1	61	2
ENSRNOG00000018848	Eif1b	60	2	60	2
ENSRNOG00000000473	Pfdn6	60	3	56	3
ENSRNOG00000057589	Rnf11l1	60	2	57	1
ENSRNOG00000005478	Fkbp9	60	3	65	2
ENSRNOG00000052990	Cers5	60	2	59	1
ENSRNOG00000045949	Faah	60	< 1	62	< 1
ENSRNOG00000056837	Abr	60	3	62	1
ENSRNOG00000003232	Slc9a3r1	60	4	67	3
ENSRNOG00000004220	Ebag9	60	< 1	58	2
ENSRNOG00000018785	Slc16a13	60	1	62	2
ENSRNOG00000022727	Tmem127	60	2	58	1
ENSRNOG00000010958	Prdx3	60	2	59	1
ENSRNOG00000009355	Ogfr	60	2	64	3
ENSRNOG00000000923	Cct6a	60	2	58	2
ENSRNOG00000058916	Ccdc65	60	1	60	3
ENSRNOG00000039876	LOC681410	60	3	64	4
ENSRNOG00000030055	Vamp3	60	4	68	2
ENSRNOG00000018336	Eps8l2	60	5	60	< 1
ENSRNOG00000002828	Tob1	60	3	58	< 1
ENSRNOG00000020150	Il18bp	60	6	62	6
ENSRNOG00000017166	Mycbp	60	1	65	2
ENSRNOG00000026528	Mrps33	59	3	56	1
ENSRNOG00000001494	Napa	59	2	64	2
ENSRNOG00000029735	Pid1	59	3	68	2
ENSRNOG00000019804	B3gat3	59	2	57	1
ENSRNOG00000015288	Dip2c	59	2	61	2
ENSRNOG00000021318	Epas1	59	3	59	2
ENSRNOG00000019201	Naxe	59	2	65	2
ENSRNOG00000002292	Hnrnpd	59	3	63	2
ENSRNOG00000014165	Ssr1	59	1	56	< 1
ENSRNOG00000019552	Lsm7	59	3	50	3
ENSRNOG00000006206	Tmem106b	59	1	62	4
ENSRNOG00000013356	Snapin	59	< 1	60	2
ENSRNOG00000051151	Gmps	59	3	66	< 1
ENSRNOG00000010180	Gid8	59	1	62	1
ENSRNOG00000021090	Pygm	59	6	55	3
ENSRNOG00000007818	Slc45a4	59	4	60	2
ENSRNOG00000021492	Rbbp4	59	2	64	2
ENSRNOG00000057867	Mns1	59	2	66	3
ENSRNOG00000046357	Adh5	59	< 1	60	2
ENSRNOG00000013867	Fgf1	59	3	56	2
ENSRNOG00000013919	Ift46	59	2	70	1
ENSRNOG00000026982	LOC691921	59	4	62	7
ENSRNOG00000004420	Rad21	59	2	61	1
ENSRNOG00000015914	U2af2	59	2	59	1
ENSRNOG00000011214	Polr2f	59	2	57	3
ENSRNOG00000023841	Cd99l2	59	3	59	2
ENSRNOG00000025695	Tns3	59	3	64	2
ENSRNOG00000061376	Psca	59	5	52	2
ENSRNOG00000020427	Borcs8	58	4	54	4
ENSRNOG00000012778	Magoh	58	2	54	1
ENSRNOG00000016321	Entpd4	58	3	61	< 1
ENSRNOG00000019465	Gnai3	58	2	64	1
ENSRNOG00000010284	St3gal5	58	1	60	< 1
ENSRNOG00000003211	Srp9	58	2	58	1
ENSRNOG00000014340	Pdcd7	58	3	49	2
ENSRNOG00000020288	Slc25a20	58	1	61	2
ENSRNOG00000023593	Upf2	58	2	59	2
ENSRNOG00000010593	Ctnnal1	58	4	53	2
ENSRNOG00000016705	Prpf4b	58	2	52	4
ENSRNOG00000032297	Msmo1	58	4	57	2
ENSRNOG00000007998	Ssb	58	2	58	< 1
ENSRNOG00000022323	Tcea1	58	< 1	56	< 1
ENSRNOG00000042720	Mrpl28	58	2	62	2
ENSRNOG00000012693	Pmpcb	58	2	57	< 1
ENSRNOG00000007568	Spata6	58	1	64	3
ENSRNOG00000004726	Mapkapk2	58	4	62	1
ENSRNOG00000013514	Maf1	58	1	60	3
ENSRNOG00000009756	Pacsin2	58	4	53	1
ENSRNOG00000001115	Slc29a4	58	9	36	2
ENSRNOG00000016779	Fam120a	58	2	61	< 1
ENSRNOG00000053230	Fopnl	58	2	59	2
ENSRNOG00000050578	Rheb	58	5	60	1
ENSRNOG00000047816	Ccs	58	1	63	3
ENSRNOG00000016686	Tmem167a	58	33	34	5
ENSRNOG00000014362	Nudt14	58	2	59	3
ENSRNOG00000028090	Arhgef18	58	2	57	1
ENSRNOG00000059460	Ttc30b	58	< 1	63	3
ENSRNOG00000051615	Hmgn2	58	3	65	2
ENSRNOG00000029399	Bcam	58	3	52	2
ENSRNOG00000020495	Eif3k	58	2	65	3
ENSRNOG00000003653	Fh	58	2	55	2
ENSRNOG00000037580	Psmd8	58	2	60	3
ENSRNOG00000011997	AABR07008940.1	58	6	63	2
ENSRNOG00000011952	Samm50	58	< 1	59	1
ENSRNOG00000055984	Adrm1	57	1	60	2
ENSRNOG00000008411	Sec23b	57	1	61	2
ENSRNOG00000001573	Usp25	57	< 1	59	2
ENSRNOG00000006987	Tmem263	57	3	61	3
ENSRNOG00000007859	Cep83	57	3	58	2
ENSRNOG00000001783	Tra2b	57	1	55	< 1
ENSRNOG00000007842	Aup1	57	2	53	< 1
ENSRNOG00000023095	Npepps	57	2	57	< 1
ENSRNOG00000014363	Arhgef3	57	3	57	2
ENSRNOG00000050697	Ctsz	57	4	56	3
ENSRNOG00000014058	Tomm22	57	< 1	61	1
ENSRNOG00000010912	Mrps25	57	6	55	3
ENSRNOG00000026267	Igbp1	57	< 1	58	2
ENSRNOG00000000815	Smpdl3a	57	5	70	1
ENSRNOG00000007657	Col27a1	57	2	34	4
ENSRNOG00000062108	Tomm5	57	3	51	1
ENSRNOG00000008543	Pdlim2	57	5	63	5
ENSRNOG00000011751	Ncdn	57	5	64	2
ENSRNOG00000050560	Polr2i	57	7	60	4
ENSRNOG00000015895	B4galt6	57	2	61	4
ENSRNOG00000014405	Aprt	57	2	55	5
ENSRNOG00000012722	Ppdpf	57	2	60	4
ENSRNOG00000033772	Serpinb9	57	3	65	3
ENSRNOG00000019532	Emc10	57	1	57	1
ENSRNOG00000004742	Chp1	56	2	54	< 1
ENSRNOG00000057626	Kif1b	56	1	56	1
ENSRNOG00000037647	Ostm1	56	4	56	< 1
ENSRNOG00000016357	Casc4	56	< 1	57	3
ENSRNOG00000020717	Bod1	56	4	50	1
ENSRNOG00000001682	Ttc3	56	2	58	2
ENSRNOG00000006248	Trim37	56	2	61	2
ENSRNOG00000002246	Slc30a9	56	< 1	56	2
ENSRNOG00000020113	Cnnm2	56	3	48	3
ENSRNOG00000038883	LOC294154	56	2	60	1
ENSRNOG00000001205	Agpat3	56	2	50	1
ENSRNOG00000010067	Lypla2	56	2	59	4
ENSRNOG00000024470	Lman1	56	2	51	2
ENSRNOG00000015496	Tpm4	56	3	48	3
ENSRNOG00000005730	Pcmtd1	56	2	59	2
ENSRNOG00000017646	RGD1309651	56	3	50	3
ENSRNOG00000028498	Wdr1	56	2	57	1
ENSRNOG00000008167	Abhd6	56	2	53	2
ENSRNOG00000053787	Mdfic	56	< 1	62	1
ENSRNOG00000031716	LOC100910978	56	1	53	2
ENSRNOG00000009102	Fermt2	56	2	56	1
ENSRNOG00000014064	Ctsh	56	3	56	2
ENSRNOG00000024924	Cep19	56	2	62	1
ENSRNOG00000029197	Diablo	56	1	59	< 1
ENSRNOG00000048617	Ensa	56	< 1	53	1
ENSRNOG00000020897	Prpf19	56	2	58	2
ENSRNOG00000032878	Cxxc5	56	2	64	3
ENSRNOG00000011523	Macroh2a1	56	2	56	< 1
ENSRNOG00000011511	Stk24	56	2	57	1
ENSRNOG00000019246	Psme2	56	3	57	1
ENSRNOG00000004401	Mrpl13	56	3	62	2
ENSRNOG00000018164	Spcs2	56	2	50	< 1
ENSRNOG00000006139	Stx18	56	3	50	2
ENSRNOG00000003385	Glrx2	56	4	54	1
ENSRNOG00000019143	Galnt2	56	3	56	< 1
ENSRNOG00000017326	Ctbp2	56	3	54	2
ENSRNOG00000020902	G6pc3	56	2	56	1
ENSRNOG00000003611	Dynlt3	55	3	55	2
ENSRNOG00000022101	Crabp2	55	7	57	3
ENSRNOG00000006283	LOC100359922	55	5	76	5
ENSRNOG00000009977	Thrap3	55	1	56	< 1
ENSRNOG00000019657	Mk1	55	2	58	2
ENSRNOG00000003597	Tuba4a	55	4	56	< 1
ENSRNOG00000010147	Pdcd10	55	1	54	3
ENSRNOG00000017133	LOC306766	55	2	60	1
ENSRNOG00000008332	Smo	55	3	53	< 1
ENSRNOG00000021729	Iqub	55	1	60	1
ENSRNOG00000019294	Stk16	55	2	55	1
ENSRNOG00000017427	LOC100909840	55	< 1	54	4
ENSRNOG00000046891	Hk1	55	3	60	< 1
ENSRNOG00000017843	Polr3k	55	3	54	2
ENSRNOG00000037661	Tmsb15b2	55	5	48	4
ENSRNOG00000058609	Palmd	55	< 1	54	2
ENSRNOG00000020102	Sirt2	55	< 1	58	1
ENSRNOG00000014575	Rtca	55	< 1	59	2
ENSRNOG00000009845	Acadm	55	2	51	1
ENSRNOG00000008757	Tmem218	55	< 1	54	2
ENSRNOG00000008247	Ikbip	55	2	55	2
ENSRNOG00000050323	Srsf1	55	1	51	1
ENSRNOG00000020487	Coa3	55	1	54	2
ENSRNOG00000055068	Ppial4d	55	2	63	2
ENSRNOG00000004103	Trappc6b	55	2	52	1
ENSRNOG00000001007	Baiap2l1	55	3	50	< 1
ENSRNOG00000029500	Tapbp	55	4	63	2
ENSRNOG00000025338	Msi2	55	4	56	4
ENSRNOG00000011945	Cyfip1	55	2	61	1
ENSRNOG00000014436	Ppip5k1	55	2	54	2
ENSRNOG00000018761	Eif3c	54	1	57	< 1
ENSRNOG00000056658	Xylt1	54	3	56	3
ENSRNOG00000003226	Mprip	54	2	54	< 1
ENSRNOG00000018170	Slc27a1	54	3	57	2
ENSRNOG00000051196	AABR07018038.1	54	2	54	2
ENSRNOG00000004304	Syap1	54	1	58	2
ENSRNOG00000017730	Psmd1	54	1	55	< 1
ENSRNOG00000033663	P4ha2	54	1	49	1
ENSRNOG00000005333	Azin1	54	2	52	1
ENSRNOG00000002693	Nme1	54	4	56	3
ENSRNOG00000013452	Rcn1	54	3	54	< 1
ENSRNOG00000017871	Sidt2	54	3	55	3
ENSRNOG00000023650	Cops4	54	< 1	56	1
ENSRNOG00000021263	Tmem230	54	2	55	< 1
ENSRNOG00000053210	Zc3h11a	54	3	55	3
ENSRNOG00000008193	Cr1l	54	2	56	1
ENSRNOG00000013889	Tmed3	54	< 1	52	< 1
ENSRNOG00000024967	Uqcrb	54	< 1	55	2
ENSRNOG00000003117	Psmd12	54	2	56	1
ENSRNOG00000004686	Spop	54	2	55	< 1
ENSRNOG00000025787	Spag6l	54	3	62	1
ENSRNOG00000050404	Pmepa1	54	3	57	3
ENSRNOG00000011134	Lama2	54	2	56	1
ENSRNOG00000016398	Clstn1	54	3	53	< 1
ENSRNOG00000020813	Ltbp3	54	3	60	2
ENSRNOG00000019970	mrpl11	54	1	52	1
ENSRNOG00000008063	Hibadh	54	2	58	< 1
ENSRNOG00000009538	Etfdh	54	< 1	54	2
ENSRNOG00000032729	Bex2	54	3	54	5
ENSRNOG00000015019	Spg21	54	2	62	2
ENSRNOG00000000042	Xpr1	54	3	54	2
ENSRNOG00000021881	Metap2	54	2	58	2
ENSRNOG00000015858	Hyal1	54	2	53	3
ENSRNOG00000021057	Osbp	54	2	55	< 1
ENSRNOG00000060266	Exoc2	54	1	52	< 1
ENSRNOG00000016207	Galnt1	54	3	49	< 1
ENSRNOG00000016800	Ss18	54	3	50	2
ENSRNOG00000002376	Clasp1	54	2	52	1
ENSRNOG00000000796	Ranbp2	53	1	56	2
ENSRNOG00000013712	Tex261	53	2	53	< 1
ENSRNOG00000034037	Zfp266	53	2	54	3
ENSRNOG00000008292	Hif1a	53	2	55	2
ENSRNOG00000058739	Snn	53	2	53	2
ENSRNOG00000018876	Entr1	53	2	53	< 1
ENSRNOG00000018322	Picalm	53	2	53	< 1
ENSRNOG00000005331	Vapb	53	3	53	2
ENSRNOG00000027245	Tdrp	53	3	52	2
ENSRNOG00000019639	Pgpep1	53	1	54	2
ENSRNOG00000050401	Vbp1	53	5	56	5
ENSRNOG00000017045	Zdhhc1	53	2	54	1
ENSRNOG00000012240	Supt6h	53	2	52	1
ENSRNOG00000004255	Usf1	53	2	51	2
ENSRNOG00000009878	Crtapl1	53	4	55	2
ENSRNOG00000014164	Paqr5	53	3	51	< 1
ENSRNOG00000012157	Snrnp200	53	2	54	1
ENSRNOG00000026978	Oscp1	53	1	57	1
ENSRNOG00000010624	Ap3b1	53	2	54	< 1
ENSRNOG00000056462	Tmf1	53	1	57	1
ENSRNOG00000009636	Scrn1	53	2	59	1
ENSRNOG00000012183	Glrx	53	2	57	2
ENSRNOG00000062251	AABR07055844.1	53	2	59	2
ENSRNOG00000015670	Stx7	53	2	54	1
ENSRNOG00000011663	Rnf7	53	2	51	2
ENSRNOG00000052343	Eif4e	53	3	53	2
ENSRNOG00000008017	Cdk5	53	4	43	1
ENSRNOG00000022802	Tmem184b	53	3	50	< 1
ENSRNOG00000005151	Dync2li1	53	2	55	2
ENSRNOG00000013930	Rnf4	53	4	57	2
ENSRNOG00000015986	Rassf8	53	2	54	2
ENSRNOG00000047287	Nucks1	53	1	55	< 1
ENSRNOG00000004827	Papola	53	2	52	2
ENSRNOG00000030124	Ptpn11	53	2	53	< 1
ENSRNOG00000049385	Adamtsl4	53	< 1	39	3
ENSRNOG00000048897	Vmac	53	2	48	3
ENSRNOG00000007834	Cand1	52	1	57	< 1
ENSRNOG00000009225	Copz2	52	2	64	3
ENSRNOG00000019433	Rab3a	52	2	51	2
ENSRNOG00000002941	Uhmk1	52	1	56	3
ENSRNOG00000022681	RGD1561113	52	13	90	6
ENSRNOG00000018977	Ap3d1	52	2	52	< 1
ENSRNOG00000006663	Usp2	52	< 1	62	2
ENSRNOG00000014618	Med31	52	2	53	3
ENSRNOG00000010580	Acot7	52	1	54	1
ENSRNOG00000011752	Sh3d19	52	2	52	2
ENSRNOG00000021147	Bad	52	3	60	2
ENSRNOG00000057116	LOC102548286	52	3	48	3
ENSRNOG00000006335	Klhl9	52	2	53	1
ENSRNOG00000017466	Kif5b	52	2	53	1
ENSRNOG00000001288	Gpr146	52	3	54	< 1
ENSRNOG00000012820	Add3	52	2	59	1
ENSRNOG00000019536	Smim3	52	1	55	3
ENSRNOG00000008346	Itgb6	52	4	58	4
ENSRNOG00000004206	Glrx5	52	2	50	2
ENSRNOG00000000519	Stk38	52	2	47	4
ENSRNOG00000004642	Lmx1a	52	2	55	< 1
ENSRNOG00000005587	Suclg1	52	2	56	2
ENSRNOG00000050287	LOC108348080	52	1	47	2
ENSRNOG00000010078	Spag1	52	< 1	51	2
ENSRNOG00000020144	RGD1310127	52	3	50	1
ENSRNOG00000007788	Glod4	52	2	52	2
ENSRNOG00000054489	AABR07042821.1	52	9	63	3
ENSRNOG00000019778	Cavin1	52	3	53	2
ENSRNOG00000005551	Derl1	52	1	52	1
ENSRNOG00000006500	Snf8	52	< 1	54	1
ENSRNOG00000045892	Cfl2	52	3	53	2
ENSRNOG00000010083	Prpsap1	52	2	48	2
ENSRNOG00000020363	Med25	52	3	53	2
ENSRNOG00000021010	Arl2	52	3	57	3
ENSRNOG00000007990	Adipor2	52	2	53	1
ENSRNOG00000017352	Ctdnep1	52	2	53	2
ENSRNOG00000006642	Yipf6	52	1	51	1
ENSRNOG00000031090	RT1-CE7	52	14	64	7
ENSRNOG00000010584	Tmem123	52	3	56	2
ENSRNOG00000019968	Trim8	52	2	55	2
ENSRNOG00000042658	Nxnl1	52	2	53	4
ENSRNOG00000013798	Fnbp1l	52	2	48	2
ENSRNOG00000004509	Eapp	51	1	51	2
ENSRNOG00000056398	AABR07036855.1	51	1	56	1
ENSRNOG00000021233	Itpa	51	2	50	3
ENSRNOG00000046271	Gspt1	51	3	51	< 1
ENSRNOG00000016829	Isoc2b	51	< 1	52	3
ENSRNOG00000059764	Snrpn	51	2	51	2
ENSRNOG00000050669	LOC100911515	51	7	26	6
ENSRNOG00000022721	Clec18a	51	4	46	3
ENSRNOG00000046585	AABR07054370.1	51	5	49	2
ENSRNOG00000015415	Rhoq	51	1	52	2
ENSRNOG00000036833	Zfp385a	51	4	42	2
ENSRNOG00000017941	Optn	51	1	50	1
ENSRNOG00000012803	Wdr61	51	1	56	1
ENSRNOG00000015840	Hsd17b4	51	1	55	1
ENSRNOG00000047988	Bola2	51	3	46	3
ENSRNOG00000009715	Me1	51	2	58	< 1
ENSRNOG00000000926	Mrps17	51	3	49	2
ENSRNOG00000051408	Magt1	51	< 1	52	1
ENSRNOG00000009066	Thra	51	3	49	2
ENSRNOG00000051510	Ccdc113	51	1	46	1
ENSRNOG00000032902	Ybx1-ps3	51	1	53	4
ENSRNOG00000018725	Phkg2	51	1	51	3
ENSRNOG00000008994	Arpc4	51	2	56	1
ENSRNOG00000018677	Akt2	51	3	52	3
ENSRNOG00000013179	Tinagl1	51	3	56	3
ENSRNOG00000003879	Rnf167	51	1	51	< 1
ENSRNOG00000012513	Pdk3	51	< 1	56	2
ENSRNOG00000021042	Psmd4	51	1	50	2
ENSRNOG00000014582	Mrpl18	51	5	48	1
ENSRNOG00000004027	Aldh9a1	51	2	54	1
ENSRNOG00000003234	Mgrn1	51	1	52	< 1
ENSRNOG00000001813	Dnm1l	51	1	49	2
ENSRNOG00000011148	Ssr3	51	< 1	50	2
ENSRNOG00000010308	Nr2f2	51	2	50	< 1
ENSRNOG00000056637	Abhd16a	51	3	51	2
ENSRNOG00000059744	Atxn7l3b	51	2	53	< 1
ENSRNOG00000010099	Asb8	51	4	48	2
ENSRNOG00000015633	Cul3	51	2	54	< 1
ENSRNOG00000003840	Slit2	51	5	63	< 1
ENSRNOG00000050994	Cttn	51	8	50	10
ENSRNOG00000008079	Ugp2	51	1	54	2
ENSRNOG00000049780	Sri	51	2	55	3
ENSRNOG00000020412	Sf3b2	50	< 1	54	1
ENSRNOG00000014284	Elof1	50	2	54	2
ENSRNOG00000004936	Sdc2	50	1	49	< 1
ENSRNOG00000016032	Cnnm3	50	4	50	2
ENSRNOG00000020317	Rab5if	50	2	47	2
ENSRNOG00000028783	Wdr35	50	< 1	55	< 1
ENSRNOG00000038085	Rpe	50	2	49	2
ENSRNOG00000012123	Fdx1	50	2	52	2
ENSRNOG00000012760	Chtop	50	2	49	1
ENSRNOG00000002630	Cnot8	50	2	52	2
ENSRNOG00000012037	Galnt7	50	2	53	3
ENSRNOG00000016778	Cops7a	50	2	53	2
ENSRNOG00000019450	Etf1	50	1	50	< 1
ENSRNOG00000010944	Hyou1	50	4	42	2
ENSRNOG00000042915	Mxra7	50	3	37	4
ENSRNOG00000015202	Dnajc5	50	2	46	2
ENSRNOG00000057284	Cenpb	50	2	54	2
ENSRNOG00000010838	Araf	50	3	48	< 1
ENSRNOG00000014846	Anp32a	50	< 1	47	1
ENSRNOG00000007254	Ttc9	50	2	53	2
ENSRNOG00000012641	Sfr1	50	3	49	< 1
ENSRNOG00000015215	Cript	50	1	48	2
ENSRNOG00000053583	Mapk3	50	4	57	2
ENSRNOG00000018309	Chd4	50	1	49	< 1
ENSRNOG00000027408	Ppid	50	3	52	2
ENSRNOG00000018671	Commd4	50	2	51	2
ENSRNOG00000051232	Gbe1	50	1	53	< 1
ENSRNOG00000009856	Sypl1	50	1	49	1
ENSRNOG00000054757	Adcy6	50	4	46	2
ENSRNOG00000006067	Aifm1	50	< 1	50	1
ENSRNOG00000025768	Clk1	50	2	40	3
ENSRNOG00000054063	Naa80	50	3	48	< 1
ENSRNOG00000018231	Nacc2	50	1	52	1
ENSRNOG00000003506	Gosr2	50	2	53	2
ENSRNOG00000013783	Efhd2	50	3	43	1
ENSRNOG00000019812	Nr1h2	50	2	48	2
ENSRNOG00000002839	Slc19a2	50	1	47	2
ENSRNOG00000010330	Mark3	50	1	49	< 1
ENSRNOG00000043441	Lin52	50	5	36	9
ENSRNOG00000050846	Timm10b	50	3	44	2
ENSRNOG00000026742	Ypel5	49	2	50	2
ENSRNOG00000008755	Acox1	49	2	52	< 1
ENSRNOG00000008794	Ube2e1	49	2	47	1
ENSRNOG00000017731	Agpat4	49	1	51	2
ENSRNOG00000019638	Lmna	49	2	50	1
ENSRNOG00000040303	Cebpzos	49	7	49	10
ENSRNOG00000019428	Higd1a	49	1	50	2
ENSRNOG00000009096	Pon3	49	3	43	2
ENSRNOG00000014890	Mrpl43	49	2	48	3
ENSRNOG00000005577	Desi1	49	2	48	2
ENSRNOG00000011804	Stx12	49	1	50	< 1
ENSRNOG00000016371	Slc18b1	49	< 1	45	1
ENSRNOG00000027487	Trim28	49	2	52	2
ENSRNOG00000002860	Ccdc181	49	1	55	1
ENSRNOG00000032776	Srp54a	49	1	50	1
ENSRNOG00000045561	Uqcc3	49	1	42	2
ENSRNOG00000017781	Dnajc7	49	2	50	2
ENSRNOG00000053557	LOC102553386	49	< 1	48	3
ENSRNOG00000048282	Mpnd	49	2	55	< 1
ENSRNOG00000003594	Tmem183a	49	< 1	50	2
ENSRNOG00000017250	Gmpr	49	1	54	3
ENSRNOG00000018791	Dnlz	49	2	46	2
[truncated: 19,725 more rows]

## Sheet: Differentially expressed genes
Additional file 4 - S2 - All differentially expressed genes in lean vs obese TT Zucker rats: Table of all the differentially expressed genes in the choroid plexus of lean or obese TT (testosterone-treated) Zucker rats. Differentially expressed genes are all genes with an adjusted p < 0.05. The table contains the Ensembl ID (Rnor_6.0 version 104) together with the Gene (gene symbol). The BaseMean …
Ensembl ID	Gene	BaseMean	Log2FC	p-value	Adjusted p-value
ENSRNOG00000010344	B4galnt3	9	3.51	< 0.001	< 0.01
ENSRNOG00000004517	Igf1	30	2.25	< 0.001	< 0.05
ENSRNOG00000003095	Fgfbp1	23	2.15	< 0.001	< 0.01
ENSRNOG00000008942	Pcare	28	1.98	< 0.001	< 0.05
ENSRNOG00000053349	Rrh	172	1.94	< 0.001	< 0.001
ENSRNOG00000016075	Dmrt1	15	1.78	< 0.001	< 0.05
ENSRNOG00000026415	Col14a1	79	1.70	< 0.001	< 0.001
ENSRNOG00000013552	Scd	79	1.58	< 0.001	< 0.001
ENSRNOG00000020873	Nphs1	635	1.54	< 0.001	< 0.001
ENSRNOG00000025735	Wdr86	152	1.35	< 0.001	< 0.001
ENSRNOG00000014448	Arntl	140	1.30	< 0.001	< 0.001
ENSRNOG00000020864	Kirrel2	112	1.26	< 0.001	< 0.001
ENSRNOG00000056151	AABR07007642.1	54	1.24	< 0.001	< 0.01
ENSRNOG00000002227	Kit	144	1.19	< 0.001	< 0.001
ENSRNOG00000024799	Cd93	138	1.15	< 0.001	< 0.001
ENSRNOG00000038297	Plekhd1	95	1.10	< 0.001	< 0.01
ENSRNOG00000001452	Fzd9	65	1.10	< 0.001	< 0.05
ENSRNOG00000013018	Eda2r	89	0.99	< 0.001	< 0.05
ENSRNOG00000016999	Grp	187	0.98	< 0.001	< 0.01
ENSRNOG00000058202	Ppp2r2c	116	0.96	< 0.001	< 0.05
ENSRNOG00000018131	Slc16a4	62	0.95	< 0.001	< 0.05
ENSRNOG00000033215	RT1-Db1	203	0.94	< 0.001	< 0.05
ENSRNOG00000018452	Unc13a	62	0.91	< 0.001	< 0.05
ENSRNOG00000056421	AABR07052897.2	95	0.88	< 0.001	< 0.05
ENSRNOG00000051023	Sap25	62	0.88	< 0.001	< 0.05
ENSRNOG00000015071	Zim1	236	0.84	< 0.001	< 0.001
ENSRNOG00000054809	AABR07026032.1	104	0.84	< 0.001	< 0.05
ENSRNOG00000015835	Cacna2d2	886	0.84	< 0.001	< 0.001
ENSRNOG00000021128	Kcnj11	110	0.81	< 0.001	< 0.05
ENSRNOG00000015264	Lrrc38	85	0.81	< 0.001	< 0.05
ENSRNOG00000018420	Slc22a7	123	0.80	< 0.001	< 0.05
ENSRNOG00000015321	Moxd1	177	0.79	< 0.001	< 0.05
ENSRNOG00000012956	Tgm2	206	0.76	< 0.001	< 0.01
ENSRNOG00000013309	Pik3ap1	2015	0.76	< 0.001	< 0.001
ENSRNOG00000007657	Col27a1	5867	0.74	< 0.001	< 0.01
ENSRNOG00000008749	Col5a1	457	0.70	< 0.001	< 0.001
ENSRNOG00000057557	Prlr	7028	0.69	< 0.001	< 0.001
ENSRNOG00000057880	Myh11	715	0.67	< 0.001	< 0.001
ENSRNOG00000032844	RT1-Da	334	0.66	< 0.001	< 0.05
ENSRNOG00000033915	Gpt	332	0.63	< 0.001	< 0.01
ENSRNOG00000017283	Kcnt1	321	0.61	< 0.001	< 0.01
ENSRNOG00000021812	Scx	242	0.60	< 0.001	< 0.05
ENSRNOG00000003736	Col5a2	845	0.60	< 0.001	< 0.001
ENSRNOG00000002305	Slc15a2	966	0.60	< 0.001	< 0.01
ENSRNOG00000006403	Nectin1	215	0.58	< 0.001	< 0.01
ENSRNOG00000021370	Ccdc69	165	0.58	< 0.001	< 0.05
ENSRNOG00000014573	Ckmt1	222	0.58	< 0.001	< 0.05
ENSRNOG00000057729	Strip2	6356	0.57	< 0.001	< 0.001
ENSRNOG00000021750	Id1	750	0.56	< 0.001	< 0.05
ENSRNOG00000050090	Slc6a17	667	0.56	< 0.001	< 0.05
ENSRNOG00000010517	Fam126a	385	0.55	< 0.001	< 0.01
ENSRNOG00000030515	Nfasc	280	0.54	< 0.001	< 0.05
ENSRNOG00000025235	Tmem130	307	0.54	< 0.001	< 0.001
ENSRNOG00000002682	Zfp692	438	0.54	< 0.001	< 0.001
ENSRNOG00000052142	Ahsa2	355	0.53	< 0.001	< 0.05
ENSRNOG00000011964	Abcd4	178	0.52	< 0.001	< 0.05
ENSRNOG00000006103	Tbc1d31	1126	0.52	< 0.001	< 0.001
ENSRNOG00000011427	Hr	335	0.52	< 0.001	< 0.05
ENSRNOG00000007610	Gdf11	1664	0.50	< 0.001	< 0.001
ENSRNOG00000001254	Col6a2	860	0.49	< 0.001	< 0.001
ENSRNOG00000008609	Capn3	283	0.48	< 0.001	< 0.05
ENSRNOG00000012593	Mmel1	479	0.47	< 0.001	< 0.05
ENSRNOG00000057116	LOC102548286	223	0.46	< 0.001	< 0.05
ENSRNOG00000008902	Pon1	1566	0.46	< 0.001	< 0.001
ENSRNOG00000028879	Slc4a8	242	0.45	< 0.001	< 0.05
ENSRNOG00000026087	Igfn1	607	0.45	< 0.001	< 0.05
ENSRNOG00000009000	Foxj2	743	0.45	< 0.001	< 0.01
ENSRNOG00000056955	Bicdl1	762	0.44	< 0.001	< 0.01
ENSRNOG00000000433	Prrt1	809	0.43	< 0.001	< 0.05
ENSRNOG00000053945	Daam2	475	0.43	< 0.001	< 0.05
ENSRNOG00000042869	Atp5md	592	0.42	< 0.001	< 0.05
ENSRNOG00000016117	Myof	348	0.41	< 0.001	< 0.05
ENSRNOG00000014201	Manf	2090	0.41	< 0.001	< 0.01
ENSRNOG00000008334	Crocc	3628	0.41	< 0.001	< 0.001
ENSRNOG00000018642	Leng8	5318	0.40	< 0.001	< 0.05
ENSRNOG00000059900	Bst2	1547	0.39	< 0.001	< 0.05
ENSRNOG00000010784	Scg3	1123	0.39	< 0.001	< 0.05
ENSRNOG00000049385	Adamtsl4	4025	0.39	< 0.001	< 0.01
ENSRNOG00000043348	LOC103693375	824	0.39	< 0.001	< 0.05
ENSRNOG00000010951	Cmtm6	1362	0.38	< 0.001	< 0.001
ENSRNOG00000018591	Rabepk	550	0.38	< 0.001	< 0.05
ENSRNOG00000039152	Frem3	1248	0.38	< 0.001	< 0.05
ENSRNOG00000014791	Peg3	14993	0.38	< 0.001	< 0.01
ENSRNOG00000052389	AABR07031489.1	1045	0.37	< 0.001	< 0.05
ENSRNOG00000048088	Mest	1491	0.37	< 0.001	< 0.05
ENSRNOG00000008000	Syt13	846	0.37	< 0.001	< 0.05
ENSRNOG00000045555	LOC100910944	780	0.36	< 0.001	< 0.05
ENSRNOG00000054770	Rdh11	2435	0.36	< 0.001	< 0.01
ENSRNOG00000017783	Sfrp1	8061	0.36	< 0.001	< 0.001
ENSRNOG00000054625	Fhod1	782	0.35	< 0.001	< 0.01
ENSRNOG00000019598	Vegfa	5782	0.35	< 0.001	< 0.001
ENSRNOG00000022721	Clec18a	2510	0.33	< 0.001	< 0.001
ENSRNOG00000020763	Snrnp70	5925	0.31	< 0.001	< 0.05
ENSRNOG00000017500	Mtss2	3135	0.30	< 0.001	< 0.05
ENSRNOG00000051624	Hspe1	1052	0.30	< 0.001	< 0.01
ENSRNOG00000024452	Carmil2	599	0.29	< 0.001	< 0.05
ENSRNOG00000015496	Tpm4	973	0.29	< 0.001	< 0.05
ENSRNOG00000062260	AABR07012061.2	2780	0.29	< 0.001	< 0.05
ENSRNOG00000019604	Pld2	2856	0.28	< 0.001	< 0.05
ENSRNOG00000005195	Cst3	305157	0.28	< 0.001	< 0.05
ENSRNOG00000018686	Atxn2l	2138	0.28	< 0.001	< 0.05
ENSRNOG00000001926	Cldn1	5685	0.26	< 0.001	< 0.05
ENSRNOG00000000774	Gabbr1	1594	0.24	< 0.001	< 0.01
ENSRNOG00000017123	B2m	14922	0.24	< 0.001	< 0.05
ENSRNOG00000009531	Col9a3	10488	0.24	< 0.001	< 0.05
ENSRNOG00000042195	Pabpn1	2618	0.24	< 0.001	< 0.05
ENSRNOG00000046005	Scd2	27950	0.23	< 0.001	< 0.05
ENSRNOG00000020480	Fads1	20574	0.20	< 0.001	< 0.05
ENSRNOG00000005261	Fbxl5	4779	-0.17	< 0.001	< 0.05
ENSRNOG00000039107	Mfrp	56860	-0.17	< 0.001	< 0.05
ENSRNOG00000043210	Ppp3r1	2975	-0.19	< 0.001	< 0.05
ENSRNOG00000053787	Mdfic	4547	-0.20	< 0.001	< 0.01
ENSRNOG00000029941	Grina	5574	-0.20	< 0.001	< 0.05
ENSRNOG00000012480	Pxylp1	4107	-0.21	< 0.001	< 0.01
ENSRNOG00000002896	Prdx6	4864	-0.22	< 0.001	< 0.05
ENSRNOG00000002378	Bpnt1	5335	-0.22	< 0.001	< 0.05
ENSRNOG00000053583	Mapk3	1472	-0.23	< 0.001	< 0.05
ENSRNOG00000007706	Prkaa2	2319	-0.24	< 0.001	< 0.05
ENSRNOG00000001344	Aldh2	8082	-0.24	< 0.001	< 0.05
ENSRNOG00000013971	Psat1	1046	-0.25	< 0.001	< 0.05
ENSRNOG00000018662	Amacr	1862	-0.25	< 0.001	< 0.05
ENSRNOG00000011474	Ppp1r3b	1808	-0.25	< 0.001	< 0.01
ENSRNOG00000060329	Emb	2597	-0.25	< 0.001	< 0.05
ENSRNOG00000012892	Abca4	13329	-0.25	< 0.001	< 0.001
ENSRNOG00000027300	Ttc7b	1031	-0.25	< 0.001	< 0.05
ENSRNOG00000009715	Me1	2722	-0.26	< 0.001	< 0.05
ENSRNOG00000009592	Cyb5r3	2698	-0.26	< 0.001	< 0.05
ENSRNOG00000020266	Eef2	17327	-0.26	< 0.001	< 0.01
ENSRNOG00000007280	Naa60	1725	-0.26	< 0.001	< 0.05
ENSRNOG00000007478	Cry2	1752	-0.26	< 0.001	< 0.05
ENSRNOG00000015385	Pink1	2419	-0.26	< 0.001	< 0.01
ENSRNOG00000005770	Sostdc1	36726	-0.26	< 0.001	< 0.01
ENSRNOG00000000547	Tspyl4	1094	-0.26	< 0.001	< 0.05
ENSRNOG00000024501	Rgs3	6024	-0.27	< 0.001	< 0.001
ENSRNOG00000002585	Cul4b	9501	-0.27	< 0.001	< 0.01
ENSRNOG00000048831	Sowahc	1423	-0.27	< 0.001	< 0.05
ENSRNOG00000018822	Slc5a5	3939	-0.28	< 0.001	< 0.001
ENSRNOG00000013023	Nop53	1862	-0.28	< 0.001	< 0.05
ENSRNOG00000008312	Stra6	4870	-0.28	< 0.001	< 0.01
ENSRNOG00000021218	Pias3	740	-0.28	< 0.001	< 0.05
ENSRNOG00000057774	RGD1560212	2001	-0.28	< 0.001	< 0.05
ENSRNOG00000028319	Cryz	958	-0.28	< 0.001	< 0.05
ENSRNOG00000017286	Ephx2	798	-0.28	< 0.001	< 0.05
ENSRNOG00000046912	Nr1d2	4090	-0.28	< 0.001	< 0.05
ENSRNOG00000009681	Flot2	2497	-0.29	< 0.001	< 0.05
ENSRNOG00000008937	Csrp1	2902	-0.29	< 0.001	< 0.01
ENSRNOG00000004741	Rpl19	1854	-0.29	< 0.001	< 0.05
ENSRNOG00000008741	Camsap2	4828	-0.29	< 0.001	< 0.05
ENSRNOG00000010747	Dap	1708	-0.30	< 0.001	< 0.01
ENSRNOG00000018358	Nt5dc2	8207	-0.30	< 0.001	< 0.01
ENSRNOG00000025005	Ccdc190	863	-0.31	< 0.001	< 0.05
ENSRNOG00000013239	Tle4	2228	-0.32	< 0.001	< 0.001
ENSRNOG00000007707	Zfp467	493	-0.32	< 0.001	< 0.05
ENSRNOG00000018599	Gga2	1154	-0.33	< 0.001	< 0.05
ENSRNOG00000012966	Acadl	774	-0.33	< 0.001	< 0.05
ENSRNOG00000059500	Cdkn1c	5426	-0.34	< 0.001	< 0.01
ENSRNOG00000021916	Slc16a12	4783	-0.34	< 0.001	< 0.05
ENSRNOG00000001607	Adamts1	2716	-0.34	< 0.001	< 0.05
ENSRNOG00000052572	Aff2	2457	-0.35	< 0.001	< 0.01
ENSRNOG00000009882	Ppp3ca	356	-0.38	< 0.001	< 0.05
ENSRNOG00000007600	Igsf1	13145	-0.39	< 0.001	< 0.05
ENSRNOG00000001720	Hes1	603	-0.40	< 0.001	< 0.05
ENSRNOG00000006144	Cntn3	703	-0.41	< 0.001	< 0.05
ENSRNOG00000017434	Mgat3	1824	-0.41	< 0.001	< 0.01
ENSRNOG00000057811	AABR07015055.2	4078	-0.42	< 0.001	< 0.05
ENSRNOG00000016724	Epb41l3	336	-0.45	< 0.001	< 0.05
ENSRNOG00000010017	Wee1	664	-0.48	< 0.001	< 0.05
ENSRNOG00000005480	Ybx3	830	-0.48	< 0.001	< 0.05
ENSRNOG00000006283	LOC100359922	497	-0.52	< 0.001	< 0.01
ENSRNOG00000015768	Nat8f5	340	-0.53	< 0.001	< 0.05
ENSRNOG00000006899	Akap14	194	-0.53	< 0.001	< 0.05
ENSRNOG00000021553	Nckap5	614	-0.54	< 0.001	< 0.01
ENSRNOG00000032246	Acsm3	1122	-0.54	< 0.001	< 0.01
ENSRNOG00000048961	Bhlhe41	743	-0.55	< 0.001	< 0.05
ENSRNOG00000025608	Lrat	478	-0.58	< 0.001	< 0.05
ENSRNOG00000018570	C1qtnf3	4425	-0.60	< 0.001	< 0.001
ENSRNOG00000055068	Ppial4d	121	-0.61	< 0.001	< 0.05
ENSRNOG00000031100	Klhl1	364	-0.62	< 0.001	< 0.05
ENSRNOG00000004783	Fam171b	214	-0.62	< 0.001	< 0.05
ENSRNOG00000029996	AABR07054368.1	119	-0.72	< 0.001	< 0.01
ENSRNOG00000000963	Tmem132c	159	-0.76	< 0.001	< 0.01
ENSRNOG00000050108	LOC100911319	77	-0.78	< 0.001	< 0.05
ENSRNOG00000011313	Sorcs1	159	-0.79	< 0.001	< 0.01
ENSRNOG00000021248	Cdc25b	119	-0.84	< 0.001	< 0.01
ENSRNOG00000034246	Rps27a	341	-0.86	< 0.001	< 0.01
ENSRNOG00000004443	Sptlc3	83	-0.87	< 0.001	< 0.05
ENSRNOG00000000805	Gja1	214	-0.94	< 0.001	< 0.001
ENSRNOG00000006060	Matn2	925	-1.01	< 0.001	< 0.01
ENSRNOG00000006422	Kcnk16	120	-1.11	< 0.001	< 0.001
ENSRNOG00000033299	Mt-atp8	48	-1.38	< 0.001	< 0.01
ENSRNOG00000006979	Hpca	85	-1.45	< 0.001	< 0.01
ENSRNOG00000020951	Slc4a1	38	-1.56	< 0.001	< 0.01
ENSRNOG00000024259	Tmem54	68	-1.67	< 0.001	< 0.001
ENSRNOG00000004731	Ano3	17	-1.86	< 0.001	< 0.05
ENSRNOG00000005404	Rasgrp1	16	-1.90	< 0.001	< 0.05
ENSRNOG00000026953	Gpr88	23	-1.90	< 0.001	< 0.05
ENSRNOG00000019857	Gng7	28	-2.40	< 0.001	< 0.01
ENSRNOG00000008943	Penk	32	-2.53	< 0.001	< 0.001
ENSRNOG00000019926	Ramp1	9	-3.07	< 0.001	< 0.05
ENSRNOG00000008203	Synpr	9	-3.35	< 0.001	< 0.05
ENSRNOG00000005776	Bcl11b	10	-3.67	< 0.001	< 0.01
ENSRNOG00000015719	Egr4	3	-5.26	< 0.001	< 0.05

## Sheet: Transporters
Additional file 4 - S3 - All differentially expressed transporters in lean vs obese TT Zucker rats: Table of all the differentially expressed transporters in the choroid plexus of lean or obese TT (testosterone-treated) Zucker rats. Listed in the table is the Ensembl ID (Rnor_6.0 version 104) together with the Gene (gene symbol) and Alias (synonym). The lean and obese TT are the mean values, in t…
Ensembl ID	Gene	Alias	Lean		Obese TT		Adjusted p-value
			Mean (TPM)	SEM	Mean (TPM)	SEM
ENSRNOG00000029941	GRINA	NMDARA1	193.24	7.00	218.00	0.89	< 0.05
ENSRNOG00000012892	ABCA4	ABC.A4	81.33	3.39	99.12	1.33	< 0.001
ENSRNOG00000021916	SLC16A12	MCT12	68.14	3.95	83.56	3.52	< 0.05
ENSRNOG00000018822	SLC5A5	NIS	63.40	3.39	79.82	1.14	< 0.001
ENSRNOG00000002305	SLC15A2	PEPT2	14.39	1.36	9.96	0.75	< 0.01
ENSRNOG00000015835	CACNA2D2	CACNA2D	12.20	0.50	6.95	0.47	< 0.001
ENSRNOG00000028879	SLC4A8	NDCBE	3.54	0.30	2.38	0.27	< 0.05
ENSRNOG00000017283	KCNT1	KCa4.1	2.71	0.22	1.89	0.10	< 0.01
ENSRNOG00000021128	KCNJ11	Kir6.2	2.54	0.22	1.64	0.34	< 0.05
ENSRNOG00000011964	ABCD4	ABC.D4	2.42	0.38	1.86	0.15	< 0.05
ENSRNOG00000018420	SLC22A7	OAT2	2.26	0.36	1.41	0.11	< 0.05
ENSRNOG00000006422	KCNK16	TALK-1	1.92	0.39	2.97	0.33	< 0.001
ENSRNOG00000018131	SLC16A4	MCT5	1.16	0.34	0.38	0.05	< 0.05
ENSRNOG00000020951	SLC4A1	AE1	0.22	0.05	0.71	0.10	< 0.01
ENSRNOG00000004731	ANO3	TMEM16C	0.07	0.01	0.21	0.03	< 0.05
